# Supplementary material for: Delineating Molecular Regulatory of Flavonoids Indicated by Transcriptomic and Metabolomics Analysis during Flower Development in Chrysanthemum morifolium ‘Boju’
Source: Int J Mol Sci. 2024 Sep 24;25(19):10261. doi: 10.3390/ijms251910261 (PMC11476272; doi:10.3390/ijms251910261)
Supplement: Supplementary file 1 [file ijms-25-10261-s001.zip]

Archive with 6 entries (6 files):
- Supplemantal Figure S1.tif
- Supplemental Figure S2.tif
- Supplemental Table S1.pdf
- Supplemental Table S2.pdf
- Supplemental Table S3.xlsx
- Supplemental Table S4.xlsx
