# Supplementary material for: Delineating Molecular Regulatory of Flavonoids Indicated by Transcriptomic and Metabolomics Analysis during Flower Development in Chrysanthemum morifolium ‘Boju’
Source: Int J Mol Sci. 2024 Sep 24;25(19):10261. doi: 10.3390/ijms251910261 (PMC11476272; doi:10.3390/ijms251910261)
Supplement: Supplementary file 1 [file ijms-25-10261-s001.zip › Supplemental Table S3.xlsx]

## Sheet: Sheet1
Index	Q1 (Da)	Q3 (Da)	Molecular Weight (Da)	Formula	Ionization model	Compounds	Class I	Class II	CAS	Level	M1-1	M1-2	M1-3	M2-1	M2-2	M2-3	M3-1	M3-2	M3-3	M4-1	M4-2	M4-3	mix01	mix02	mix03	cpd_ID	kegg_map
pmn001518	331.07	169.01	332.074	C13H16O10	[M-H]-	1-O-Galloyl-D-glucose	Tannins	Tannin	58511-73-2	B	1030500	1097200	1125700	1280100	1149100	1352200	1215500	1134900	1194900	1020500	1010900	925030	1121900	1191800	1178100	C01158	--
Lmfn000604	331.07	169.01	332.074	C13H16O10	[M-H]-	6-O-Galloyl-D-glucose	Tannins	Tannin	13186-19-1	B	33774	30899	46029	29159	33055	29596	30063	28689	24956	44711	54908	51018	28108	33711	33030	--	--
Zmhn001703	331.07	169.02	332.074	C13H16O10	[M-H]-	5-O-Galloyl-D-hamamelose	Tannins	Tannin	-	B	36088	38842	42658	33263	32886	41522	36738	30445	29564	46027	57133	59107	42656	37638	35602	--	--
pmb0475	671.18	509	670.174	C29H34O18	[M+H]+	Gallic acid-4-O-(6'''-feruloyl)sophoroside	Tannins	Tannin	-	B	15061	23315	22450	13241	9531.8	7695.2	8216.6	7098.3	10820	5695.7	6208.5	6421	10125	10755	14569	--	--
mws1397	441.08	169	442.09	C22H18O10	[M-H]-	Epicatechin gallate	Flavonoids	Flavanols	1257-08-5	B	9319.9	7433.3	10840	4335.6	6246.1	2388.5	4592.6	2217.2	4869.7	2834.2	1962.1	2641.2	8120.4	6022.6	5925.8	--	--
mws0355	441.08	169.02	442.09	C22H18O10	[M-H]-	Catechin gallate*	Flavonoids	Flavanols	130405-40-2	B	12318	10722	9066.3	4204.8	6658.3	2118.2	2568.6	2361.1	2627	2300	1020.6	2241.9	6760.6	7662.1	4657.9	--	--
mws2220	457.08	169.02	458.085	C22H18O11	[M-H]-	Gallocatechin 3-O-gallate	Flavonoids	Flavanols	5127-64-0	B	2985.7	2678.9	2448.2	4932.7	1901	2036.3	5203.5	2001.5	2598.6	1834.7	2532.7	2025.4	3384.5	2199.5	3406.4	--	--
pma0791	521	273	520.122	C24H24O13	[M+H]+	Naringenin-7-O-(6''-malonyl)glucoside	Flavonoids	Flavanols	-	B	5979900	5088500	5143000	6191700	6788300	6416500	7893200	7158400	6568100	6082200	8831800	7695500	6413300	6614900	7140800	--	--
mws0048	431.1	311	432.106	C21H20O10	[M-H]-	Apigenin-8-C-Glucoside (Vitexin)	Flavonoids	Flavonoid carbonoside	3681-93-4	B	9796.9	5118.3	8040.8	2772.3	5073	9	3789.1	4082.7	2441.7	3297.8	7759.4	9	5391.9	4403.4	5296.6	C01460	ko00941,ko00944
mws1434	431.1	311	432.106	C21H20O10	[M-H]-	Apigenin-6-C-glucoside (Isovitexin)	Flavonoids	Flavonoid carbonoside	29702-25-8	A	350460	340380	369700	151010	240600	158430	182970	166470	175520	241570	300930	245690	240840	232030	281810	C01714	ko00944
pme1611	433.11	313	434.121	C21H22O10	[M-H]-	Isohemiphloin	Flavonoids	Flavonoid carbonoside	3682-02-8	B	20807	20457	24949	45945	29735	54600	81685	69522	73142	60425	93109	94878	53822	52239	54162	--	--
mws1299	449.11	299.2	448.101	C21H20O11	[M+H]+	Luteolin-8-C-glucoside (Orientin)	Flavonoids	Flavonoid carbonoside	28608-75-5	B	183370	172890	200770	54544	96508	52972	38015	66160	47385	44360	48701	37966	89034	74010	80525	C10114	--
mws1608	447.09	357.1	448.101	C21H20O11	[M-H]-	Luteolin-6-C-glucoside (Isoorientin)	Flavonoids	Flavonoid carbonoside	4261-42-1	B	109060	107350	114460	40609	72967	39874	39056	42637	38571	39888	53360	37180	59970	73031	74286	C01821	--
pmp001110	535.14	517.13	534.137	C25H26O13	[M+H]+	Apigenin-6-C-xyloside-8-C-arabinoside	Flavonoids	Flavonoid carbonoside	-	A	373430	263610	328220	96494	127340	159340	144140	161320	143070	135300	141150	81302	157410	194710	198410	--	--
Lmtp002822	535.14	499.12	534.137	C25H26O13	[M+H]+	Apigenin-6-C-arabinoside-8-C-xyloside	Flavonoids	Flavonoid carbonoside	-	A	594160	559180	728350	383370	344990	323320	255720	373400	312280	272380	313570	244120	417570	485630	443110	--	--
mws1292	565.16	409.09	564.123	C26H28O14	[M+H]+	Isoschaftoside	Flavonoids	Flavonoid carbonoside	52012-29-0	A	2087400	1713800	1737400	895150	1149400	1092500	657920	712860	679250	758760	921880	523270	1072200	1267300	1165200	--	--
mws1660	565.16	529.13	564.123	C26H28O14	[M+H]+	Schaftoside	Flavonoids	Flavonoid carbonoside	51938-32-0	A	30597	31066	31237	15102	19119	16425	13022	15227	7915.2	13908	12484	3768.8	17556	18795	19018	C10181	--
Lmtp002474	565.16	427.1	564.148	C26H28O14	[M+H]+	Apigenin-6-C-(2''-glucosyl)arabinoside	Flavonoids	Flavonoid carbonoside	-	A	6833700	7916300	7330100	2896800	4708600	3305000	2832000	2915000	2967100	2345900	2904300	1916800	4297800	5024300	5468000	--	--
pmp000236	565.16	367.1	564.148	C26H28O14	[M+H]+	Apigenin-6-C-glucoside-8-O-xylcoside	Flavonoids	Flavonoid carbonoside	-	B	286040	287840	338150	82592	181130	116760	106990	89997	94081	81240	73507	50777	139990	154800	167450	--	--
Lmtp002642	565.16	457.11	564.148	C26H28O14	[M+H]+	Apigenin-8-C-(2''-glucosyl)arabinoside	Flavonoids	Flavonoid carbonoside	-	A	993350	1101300	1184900	446200	524170	576540	466070	453330	474010	380170	482190	267430	614320	702950	536240	--	--
pme1665	593.15	311	594.158	C27H30O15	[M-H]-	Isovitexin-7-O-glucoside(Saponarin)	Flavonoids	Flavonoid carbonoside	20310-89-8	B	63998	63009	71012	16897	42511	19392	15530	18275	17368	18276	18719	12706	34798	29557	35173	C08064	--
pmp001106	595.17	577.16	594.158	C27H30O15	[M+H]+	Vitexin-2''-O-glucoside	Flavonoids	Flavonoid carbonoside	61360-94-9	A	256930	241220	255850	93417	149410	109640	84896	90764	84452	63446	55736	54316	132750	119880	144950	C04024	ko00944
Lmnp002584	625.18	463.13	624.169	C28H32O16	[M+H]+	Hispidulin-8-C-(2''-O-glucosyl)glucoside	Flavonoids	Flavonoid carbonoside	-	B	3477800	3551500	2734000	1891000	2062600	1944800	1677100	1271700	1818200	1127700	1710200	1380900	2281400	2556200	2524700	--	--
pmb0618	627.19	465.1	626.185	C28H34O16	[M+H]+	Hesperetin-8-C-glucoside-3'-O-glucoside	Flavonoids	Flavonoid carbonoside	-	B	449900	378110	416840	236920	559670	201870	229200	209530	194430	382870	360080	352130	293280	326850	308590	--	--
pmb0645	627.19	465.2	626.185	C28H34O16	[M+H]+	Hesperetin-6-C-glucoside-7-O-glucoside	Flavonoids	Flavonoid carbonoside	-	B	44744	39692	38931	31692	33312	46178	19987	25666	37160	30391	34480	23277	40657	32524	39394	--	--
pmb0662	787.21	463.1	786.201	C37H38O19	[M+H]+	Luteolin-6-C-glucoside-7-O-(6''-feruloyl)glucoside	Flavonoids	Flavonoid carbonoside	-	B	25846	21662	28463	16271	25023	9628.9	16575	14086	16224	9564.4	7614.4	9123	19356	13862	17068	--	--
pmb0682	801.22	445.11	800.216	C38H40O19	[M+H]+	Apigenin-8-C-glucoside-7-O-(6''-sinapoyl)glucoside	Flavonoids	Flavonoid carbonoside	-	B	7647.7	9863.4	11007	12620	21783	16511	12847	14997	13787	22371	28608	25150	20145	21092	17409	--	--
pme3137	239.07	165	238.063	C15H10O3	[M+H]+	3-Hydroxyflavone	Flavonoids	Flavonols	577-85-5	B	92173	94378	103730	68436	73096	68989	47834	59894	74466	47138	38036	30838	78389	66760	70424	C20871	--
Hmyp008708	285.08	242.06	284.068	C16H12O5	[M+H]+	Izalpinin	Flavonoids	Flavonols	480-14-8	A	11123000	9565100	12322000	23523000	18161000	23854000	17557000	22248000	20804000	7977800	10032000	2900700	17269000	17620000	17464000	--	--
mws1068	285.04	151	286.048	C15H10O6	[M-H]-	Kaempferol (3,5,7,4'-Tetrahydroxyflavone)	Flavonoids	Flavonols	520-18-3	B	187760	185970	208980	89890	130910	110890	71817	78706	83778	36605	38553	33775	115460	108730	113950	C05903	ko00941,ko00944,ko01100,ko01110
Lmcp004693	301.07	258.05	300.063	C16H12O6	[M+H]+	Kaempferide (3,5,7-Trihydroxy-4'-methoxyflavone)	Flavonoids	Flavonols	491-54-3	A	27436	23540	20704	20314	16491	17950	12977	20111	18789	10499	13476	12662	22542	18162	23084	C10098	ko00944
mws0066	315.05	151	316.058	C16H12O7	[M-H]-	Isorhamnetin	Flavonoids	Flavonols	480-19-3	B	47247	48549	48497	22101	28734	22893	15548	22115	23158	16345	15437	10269	29157	27985	29744	C10084	--
mws0917	329.07	314	330.074	C17H14O7	[M-H]-	3,7-Di-O-methylquercetin	Flavonoids	Flavonols	2068-02-2	B	4164300	3829100	4034200	4125200	3598500	3705300	2479400	3426700	4130600	2144400	2214000	1492800	3513300	3588500	3705000	C01265	ko00944
Lmpn007255	331.04	316.02	332.053	C16H12O8	[M-H]-	Patuletin (Quercetagetin-6-methyl ether)	Flavonoids	Flavonols	519-96-0	B	41305	43738	39714	23275	26001	22109	11514	17332	21470	12995	10162	10688	21666	22693	24480	C10118	--
Hmgp003163	347.08	332.05	346.069	C17H14O8	[M+H]+	3,3',5,7-Tetrahydroxy-4',6-Dimethoxyflavone; (Laciniatin)	Flavonoids	Flavonols	74161-28-7	A	26510	25771	24414	14536	20134	15135	7874.3	13548	15704	7678.4	8211.1	10049	15307	15973	16616	--	--
pmp000788	361.09	346.06	360.084	C18H16O8	[M+H]+	Chrysosplenol D	Flavonoids	Flavonols	14965-20-9	A	1222400	1186000	1250600	968470	952920	968850	595890	797390	954770	576740	633470	425290	906370	932180	997060	C04552	--
Lmdp003509	435.09	303.06	434.085	C20H18O11	[M+H]+	Quercetin-3-O-xyloside (Reynoutrin)	Flavonoids	Flavonols	549-32-6	B	280850	227630	270470	679890	598120	730800	656400	700200	629360	652440	995480	721240	566380	522880	535010	--	--
mws4183	433.08	300.03	434.085	C20H18O11	[M-H]-	Quercetin-3-O-arabinoside (Guaijaverin)	Flavonoids	Flavonols	22255-13-6	B	49348	46301	60244	43487	67330	41372	34246	41476	36998	47702	60938	62526	43789	45947	55447	--	--
mws2186	435.09	303	434.085	C20H18O11	[M+H]+	Avicularin	Flavonoids	Flavonols	572-30-5	B	246110	196320	241570	546930	434740	588190	525150	524230	482850	529540	665380	499690	445780	432260	411820	--	--
mws2209	449.11	287.06	448.101	C21H20O11	[M+H]+	Kaempferol-3-O-glucoside (Astragalin)	Flavonoids	Flavonols	480-10-4	B	1160300	1115200	1179000	1606400	1435600	1562000	1647400	1666000	1644600	1223600	1522700	1694400	1438900	1492700	1374000	C12249	ko00944,ko01110
mws0045	449.11	303.05	448.101	C21H20O11	[M+H]+	Quercetin-3-O-rhamnoside(Quercitrin)	Flavonoids	Flavonols	522-12-3	B	3744.9	5081.1	5447.2	4357.7	5204.9	7623.9	6059.2	9007.4	9276.7	12228	12045	6446.6	6349.7	7257.6	8674.7	C01750	ko00944
mws0089	447.09	285.04	448.101	C21H20O11	[M-H]-	Kaempferol-7-O-glucoside	Flavonoids	Flavonols	16290-07-6	B	17557000	18557000	19309000	22696000	20597000	20333000	25382000	20622000	20018000	26232000	23446000	26990000	19668000	20705000	18191000	--	--
mws0913	447.09	285	448.101	C21H20O11	[M-H]-	Kaempferol-3-O-galactoside (Trifolin)	Flavonoids	Flavonols	23627-87-4	B	18007000	16025000	16905000	22284000	21128000	18098000	24150000	24663000	21347000	22813000	22712000	25180000	19805000	20932000	20644000	C12626	ko00944
Lmmn004625	449.11	287.06	450.116	C21H22O11	[M-H]-	Dihydrokaempferol-7-O-glucoside	Flavonoids	Flavonols	-	A	308230	329780	345400	192450	302570	194020	135170	138340	165390	72378	82318	85887	186520	206000	225440	--	--
Lmzn001894	461.07	285.04	462.08	C21H18O12	[M-H]-	Kaempferol-3-O-glucuronide	Flavonoids	Flavonols	22688-78-4	A	1569300	1773600	1802400	1813500	1609300	1735100	2039000	1968100	1732000	1590300	1882900	1762400	1456600	1599600	1670800	--	--
mws0856	463.09	301	464.095	C21H20O12	[M-H]-	Quercetin-4'-O-glucoside (Spiraeoside)	Flavonoids	Flavonols	20229-56-5	B	2279300	2042200	2303700	1763700	2656800	1747500	1587300	1833000	1763300	2220300	2221900	2579900	1807800	2037300	2144100	--	--
mws1329	463.09	300.7	464.095	C21H20O12	[M-H]-	Quercetin-7-O-glucoside	Flavonoids	Flavonols	491-50-9	B	1867500	1626700	1996500	1417100	1790700	1303900	1178400	1321900	1235000	1978700	1777900	1745200	1523600	1469500	1617800	C12639	--
mws0061	463.09	300	464.095	C21H20O12	[M-H]-	Quercetin-3-O-galactoside (Hyperin)	Flavonoids	Flavonols	482-36-0	B	12646	13063	16564	15436	16441	19760	13535	18995	20029	8669.9	12620	10755	13667	13773	15436	C10073	--
pmp001309	465.1	303.1	464.095	C21H20O12	[M+H]+	6-Hydroxykaempferol-7-O-glucoside	Flavonoids	Flavonols	-	B	137730	113500	139180	108800	104760	130250	117400	74740	77901	43601	68983	72745	79360	102640	113980	--	--
mws0091	463.09	300.03	464.095	C21H20O12	[M-H]-	Quercetin-3-O-glucoside (Isoquercitrin)	Flavonoids	Flavonols	482-35-9	B	2431100	1978600	2287100	1975800	2858000	1974300	1723100	1784100	2003600	3505800	3161100	3158700	2064000	2347000	2506000	C05623	ko00944,ko01100,ko01110
Lmdp003286	465.1	303.06	464.095	C21H20O12	[M+H]+	Isohyperoside	Flavonoids	Flavonols	35589-21-0	B	8441300	7701900	8593300	7165600	11795000	7934400	6359300	7880600	7693500	9167400	10153000	10655000	9154900	8912200	8826400	--	--
Hmmp002121	469.12	317.08	468.113	C23H16O11	[M+H]+	Isorhamnetin-3-O-gallate	Flavonoids	Flavonols	-	B	78925	98027	108020	160380	93753	132630	124100	188330	196300	211100	201000	144830	105520	136010	155240	--	--
pmn001641	475.09	300	476.095	C22H20O12	[M-H]-	Kaempferide-3-O-glucuronide	Flavonoids	Flavonols	-	B	5680.5	6475.3	7933.4	4841.9	8297.7	4691.3	5789.3	4320	4534.7	7069.3	6892.1	9510.6	5586.2	6365.1	5696.6	--	--
Hmjp003123	479.08	303.06	478.075	C21H18O13	[M+H]+	Quercetin-5-O-glucuronide	Flavonoids	Flavonols	-	B	304920	316910	300670	285470	314250	324570	315940	312060	285590	255750	307670	423340	345790	323970	356030	--	--
Lmqp003647	479.08	303.05	478.075	C21H18O13	[M+H]+	Herbacetin-3-O-glucuronide	Flavonoids	Flavonols	-	B	84922	74662	120920	101570	45802	123660	109310	116310	87801	43409	47029	44816	91411	108820	68390	--	--
Lmfn003760	477.07	301.04	478.075	C21H18O13	[M-H]-	Quercetin-4′-O-glucuronide	Flavonoids	Flavonols	201463-36-7	A	860350	834200	755970	861080	782050	829130	991190	929280	817390	712260	887430	896910	1010300	789270	870510	--	--
Hmcp002207	479.12	317.06	478.111	C22H22O12	[M+H]+	Isorhamnetin-7-O-glucoside (Brassicin)	Flavonoids	Flavonols	6743-96-0	A	372520	174860	364480	618770	231180	535340	476070	472410	485970	212160	242660	305530	359160	400970	314350	--	--
pma0214	479	317.1	478.111	C22H22O12	[M+H]+	6-C-Methylquercetin-3-O-glucoside	Flavonoids	Flavonols	-	B	302420	308170	315660	422820	301490	425070	361730	449980	375270	200650	193760	241300	306920	353800	319580	--	--
Lmmp003903	491.12	287.05	490.111	C23H22O12	[M+H]+	Kaempferol-3-O-(2''-acetyl)glucoside	Flavonoids	Flavonols	-	A	17478	30284	44214	38164	49389	39792	72162	39147	53266	135030	186460	171500	66119	77462	71927	--	--
pmn001642	503.08	459.1	504.09	C23H20O13	[M-H]-	Kaempferol-3-O-(2''-O-acetyl)glucuronide	Flavonoids	Flavonols	-	B	153320	152340	116290	486490	279360	497260	1078600	779260	889410	1421100	1363000	1484300	779200	891280	814250	--	--
Zmsp004363	507.12	303.05	506.106	C23H22O13	[M+H]+	Quercetin-3-O-(6''-acetyl)glucoside	Flavonoids	Flavonols	-	B	10192	18425	24067	3927.5	17782	4010.1	7073.3	4468.2	4949.4	8187.3	10922	20204	10320	11353	9805.6	--	--
Hmln002199	505.1	300.03	506.107	C23H22O13	[M-H]-	Quercetin-3-O-(6''-acetyl)galactoside	Flavonoids	Flavonols	-	B	1161300	696150	1529700	836460	1399800	629590	612040	694290	801860	796650	585260	491730	572720	1004700	956630	--	--
pmn001644	519.08	300	520.085	C23H20O14	[M-H]-	Quercetin-3-O-(2''-acetyl)glucuronide	Flavonoids	Flavonols	-	B	8618.9	12316	15389	14237	13855	20098	10631	11817	11565	21759	20806	43521	13781	19026	14281	--	--
Li512111	519.11	315.05	520.122	C24H24O13	[M-H]-	Isorhamnetin-3-O-(6''-acetylglucoside)	Flavonoids	Flavonols	-	B	144090	144300	176300	55736	118470	43693	46378	51419	38733	105050	95264	62981	92152	106220	103510	--	--
Lmdp004892	535.11	287.05	534.101	C24H22O14	[M+H]+	Kaempferol-3-O-(6''-malonyl)galactoside*	Flavonoids	Flavonols	-	A	1736500	1680400	1699800	1943400	2235600	2017500	2267000	2085900	2016000	1773000	1849500	2081800	1776400	2017700	1925100	--	--
Lmmp003817	535.11	287.05	534.101	C24H22O14	[M+H]+	Kaempferol-3-O-(6''-malonyl)glucoside	Flavonoids	Flavonols	-	A	1847800	1866600	1999500	2075400	2151000	2251900	2309000	2233500	2196100	1722500	2079200	2060800	2134300	1990500	2083200	--	--
Hmln002321	549.09	300	550.096	C24H22O15	[M-H]-	Quercetin-3-O-(6''-malonyl)glucoside	Flavonoids	Flavonols	-	B	5806500	5487200	5650000	3997100	4109800	4518200	3677700	4285500	3879900	3220200	3654300	3463100	4552700	4494300	4652200	C12638	ko00944
Hmln002189	549.09	505.11	550.096	C24H22O15	[M-H]-	Quercetin-3-O-(6''-malonyl)galactoside	Flavonoids	Flavonols	-	B	105860	90989	134490	94761	92312	133360	99682	111110	91865	47766	73875	107140	87538	94633	95841	--	--
pmp000589	551.1	303.05	550.096	C24H22O15	[M+H]+	Quercetin-7-O-(6''-malonyl)glucoside	Flavonoids	Flavonols	-	B	6584900	5166800	6246900	4265400	8898400	2508900	2992600	3018500	4751500	3331500	2630400	3058300	3954300	5176400	4984500	--	--
pme2493	579.17	287.1	578.164	C27H30O14	[M+H]+	Kaempferol-3,7-O-dirhamnoside (Kaempferitrin)	Flavonoids	Flavonols	482-38-2	A	37411	30109	35327	38823	57554	48782	15852	27321	30634	6212.7	8404.5	4332.8	24870	34124	32267	C16981	--
mws1290	593.13	285	594.137	C30H26O13	[M-H]-	Kaempferol-3-O-(6''-p-coumaroyl)glucoside (Tiliroside)	Flavonoids	Flavonols	20316-62-5	B	9	9	9	10169	6392.4	7695.6	5068	9094.4	8541.8	1915.1	4072.4	1712.3	5036.6	5390.1	4438.2	C17140	--
pme1605	593.15	285	594.158	C27H30O15	[M-H]-	Kaempferol-3-O-robinobioside(Biorobin)*	Flavonoids	Flavonols	17297-56-2	B	13828	18070	21040	11585	12176	11523	12639	11086	12660	6308.6	7968.8	6472.4	9106.3	15236	12726	--	--
mws0059	609.15	301	610.153	C27H30O16	[M-H]-	Quercetin-3-O-rutinoside (Rutin)	Flavonoids	Flavonols	153-18-4	B	1908.8	1523.7	2012.1	3662.8	3512.7	4180.1	2193.9	8425.9	3769.7	8160.2	35107	5406.1	8985.6	7191.2	6688.7	C05625	ko00944,ko01100,ko01110
Lmzn001664	623.13	447.1	624.133	C27H28O17	[M-H]-	Kaempferol-3-O-glucuronide-7-O-glucoside	Flavonoids	Flavonols	-	B	98513	123440	93964	99632	83130	103520	121010	105110	105160	75075	86280	81394	89066	119550	94762	--	--
pmp000596	627.16	465.1	626.148	C27H30O17	[M+H]+	Quercetin-3-O-(2''-O-galactosyl)glucoside	Flavonoids	Flavonols	56782-99-1	B	184630	141590	197150	49194	103730	70815	37444	57630	54674	77103	53183	41759	87955	73073	94927	--	--
pmp001311	627.16	303.1	626.148	C27H30O17	[M+H]+	6-Hydroxykaempferol-7,6-O-Diglucoside	Flavonoids	Flavonols	-	A	1416300	1214900	1434800	839740	1494000	805490	726040	786660	687630	1112100	1036900	1132700	872600	1018200	1200800	--	--
pmp001310	627.16	303.1	626.148	C27H30O17	[M+H]+	6-Hydroxykaempferol-3,6-O-Diglucoside	Flavonoids	Flavonols	-	B	7181	14389	20243	14386	13313	15973	22418	16347	15175	267960	47861	21559	37789	44835	36702	--	--
pma2088	627.16	465	626.148	C27H30O17	[M+H]+	Quercetin-3,4'-O-di-glucoside*	Flavonoids	Flavonols	29125-80-2	B	63755	54368	77570	95529	53719	73698	84633	68462	78484	37299	40521	52840	65261	71254	70191	--	--
Lmtp003677	627.16	303.04	626.148	C27H30O17	[M+H]+	Quercetin-3-O-sophoroside (Baimaside)*	Flavonoids	Flavonols	18609-17-1	B	12025	10140	14959	7457.9	12046	18805	12066	28935	10103	302550	64910	35870	51997	38066	49358	C12667	ko00944
Hmln001836	651.16	489.12	652.164	C29H32O17	[M-H]-	Kaempferol-3-O-(6''-Acetyl)glucosyl-(1→3)-Galactoside	Flavonoids	Flavonols	-	B	29351	33939	38788	40827	23848	40222	30083	34732	38003	26795	27850	26240	43549	29960	35252	--	--
Hmln001682	667.15	462.08	668.159	C29H32O18	[M-H]-	Quercetin-3-O-(6''-acetyl)glucosyl-(1→3)-Galactoside	Flavonoids	Flavonols	-	B	4987.1	5418.8	4007.7	3915.3	5352.5	4787.5	4721.5	4392.6	3335.5	5606.3	5108.2	3543.9	4070.6	4036.6	6034.6	--	--
pmb0706	713.16	465.1	712.149	C30H32O20	[M+H]+	Quercetin-3-O-(6''-malonyl)glucosyl-5-O-glucoside	Flavonoids	Flavonols	-	B	10678	10792	7333	7940.6	9134.9	7584.1	5234	6540.7	6961.3	8610.8	11004	9708.7	8474.6	7741.1	9832.7	--	--
mws0040	255.07	153	254.058	C15H10O4	[M+H]+	Chrysin	Flavonoids	Flavonoid	480-40-0	B	38737	43379	43838	43988	44799	41407	40895	43483	43572	39324	40559	36845	45078	46308	43191	C10028	ko00941
pmp000571	271.06	153.01	270.053	C15H10O5	[M+H]+	Apigenin	Flavonoids	Flavonoid	520-36-5	A	1486600	1029600	1418100	6697300	4473500	6575100	3631400	4946700	5080600	1059500	1589800	335220	4121200	3934200	4182500	C01477	ko00941,ko00943,ko00944,ko01100,ko01110
pmp000344	271.06	243.06	270.053	C15H10O5	[M+H]+	3',4',7-Trihydroxyflavone	Flavonoids	Flavonoid	2150-11-0	B	107730	74424	83608	474670	312150	399050	224920	312340	324920	69940	110070	22038	253220	266100	267090	--	--
Lmyn006227	269.05	151	270.053	C15H10O5	[M-H]-	Galangin (3,5,7-Trihydroxyflavone)	Flavonoids	Flavonoid	548-83-4	A	4492400	3054100	3981100	20784000	14856000	19773000	12368000	15520000	15483000	3232200	4755400	1135600	11928000	12344000	12772000	C10044	ko00941
Hmhp006115	285.07	270.05	284.068	C16H12O5	[M+H]+	Oroxylin A (5,7-dihydroxy-6-methoxyflavone)	Flavonoids	Flavonoid	480-11-5	A	1616800	1300100	1705600	3523100	2641700	3671200	2642500	3251800	2963000	1082600	1300300	419310	2620900	2570800	2531000	--	--
mws0051	285.08	270	284.068	C16H12O5	[M+H]+	Acacetin*	Flavonoids	Flavonoid	480-44-4	A	1506400	1280200	1691000	3374500	2568700	3501500	2556100	3140800	2890500	1036000	1326800	410750	2511600	2477700	2410700	C01470	ko00944
Hmbp002730	287.06	153.01	286.047	C15H10O6	[M+H]+	Isoscutellarein	Flavonoids	Flavonoid	41440-05-5	A	513820	351500	484940	1296300	942070	1268900	802220	1123200	1113200	436970	619520	272870	916750	871420	998050	C10097	--
pme0088	285.04	151	286.048	C15H10O6	[M-H]-	Luteolin (5,7,3',4'-Tetrahydroxyflavone)	Flavonoids	Flavonoid	491-70-3	A	4002000	2966000	4023300	11273000	9241400	11592000	7817300	10790000	11431000	4688100	6282900	3454300	7846300	8468700	9005500	C01514	ko00941,ko00944,ko01100,ko01110
pmp000001	301.07	286.05	300.063	C16H12O6	[M+H]+	Hispidulin (5,7,4'-Trihydroxy-6-methoxyflavone)*	Flavonoids	Flavonoid	1447-88-7	A	2750500	2298500	3202000	2766100	2696000	2919500	1869300	2722000	2548500	916040	1122300	624860	2535300	2537400	2479700	C10058	--
Lmjp004941	301.07	286.05	300.063	C16H12O6	[M+H]+	Rhamnocitrin (7-Methylkaempferol)*	Flavonoids	Flavonoid	569-92-6	A	2754600	2155100	3214900	2781900	2663300	2904100	1854100	2645700	2466000	879830	1200100	621600	2499800	2479200	2545300	C17059	--
Zmhn003257	299.06	284.04	300.063	C16H12O6	[M-H]-	5,7,2'-Trhiyroxy-8-methoxyflavone	Flavonoids	Flavonoid	-	A	35023000	30061000	37015000	34122000	37173000	36750000	25170000	32993000	34113000	14014000	17052000	10541000	33826000	35115000	34939000	--	--
Zmhp003514	301.07	286.05	300.063	C16H12O6	[M+H]+	Chrysoeriol*	Flavonoids	Flavonoid	491-71-4	A	31188000	25866000	35184000	31645000	29942000	32318000	22455000	29821000	28839000	11232000	13878000	7707600	28098000	29418000	28992000	--	--
mws0920	301.04	151	302.043	C15H10O7	[M-H]-	Tricetin (5,7,3',4',5'-Pentahydroxyflavone)	Flavonoids	Flavonoid	520-31-0	B	15943	18985	33894	6322.6	11892	5387.8	6795.8	5234.5	6522.5	4231.3	3735.9	2917.3	9550.1	7623.3	12403	C10192	ko00941
Hmcn002875	301.04	255.02	302.043	C15H10O7	[M-H]-	6-Hydroxyluteolin	Flavonoids	Flavonoid	18003-33-3	B	35375	29968	27949	103680	79560	94577	69528	93051	79464	42819	52650	33323	76967	75775	70611	C10072	--
Zmjp006969	315.09	282.05	314.078	C17H14O6	[M+H]+	Pectolinarigenin	Flavonoids	Flavonoid	520-12-7	A	943840	858650	933160	723170	637910	654270	432820	639380	742370	405790	395000	272930	693770	707370	688210	--	--
HJAP057	315.09	282.06	314.078	C17H14O6	[M+H]+	Dihydroxy-dimethoxyflavone	Flavonoids	Flavonoid	-	A	980260	869030	901310	709190	613370	656900	424570	623230	758850	410510	376800	276240	684830	693760	696470	--	--
pmp000784	315.09	254.06	314.079	C17H14O6	[M+H]+	Cirsimaritin (4',5-dihydroxy-6,7-dimethoxyflavone)	Flavonoids	Flavonoid	6601-62-3	A	26818	23531	26856	18605	16279	18121	12576	17400	19998	11395	9284.9	7934.2	17503	18796	18577	C17785	--
pmp000003	317.07	302.04	316.058	C16H12O7	[M+H]+	Nepetin (5,7,3',4'-Tetrahydroxy-6-methoxyflavone)	Flavonoids	Flavonoid	520-11-6	B	28373	29511	33113	70891	28199	62077	49018	60060	66228	26183	34824	23792	46527	47621	49084	--	--
Lmjp007790	329.1	314.08	328.095	C18H16O6	[M+H]+	5-Hydroxy-3,7,4'-trimethoxyflavone	Flavonoids	Flavonoid	-	B	4177.3	2245.5	2110.3	909.28	1227.1	816.4	791.98	591.75	1155.7	98527	698.88	729.26	9155.4	9137.5	9445.5	--	--
Lmsp011263	329.1	268.08	328.095	C18H16O6	[M+H]+	6-Hydroxy-5,7,4'-trimethoxyflavone	Flavonoids	Flavonoid	6938-19-8	B	28885	27521	28079	12321	15980	9234.1	6816.7	10660	13192	5107.7	6024.6	4404.3	13242	11976	14010	C14985	--
Hmhp005160	331.07	316.05	330.074	C17H14O7	[M+H]+	Rehderianin I*	Flavonoids	Flavonoid	90965-30-3	B	577120	562060	593240	389690	334670	396440	253210	344830	400440	230170	241890	144980	369800	383700	412890	--	--
Lmjp005016	331.08	298.05	330.074	C17H14O7	[M+H]+	Cirsiliol (3',4',5-Trihydroxy-6,7-Dimethoxyflavone)	Flavonoids	Flavonoid	34334-69-5	A	345880	349080	356350	224790	205890	191040	120070	169900	207210	108720	113540	62896	222960	224160	226890	C10033	--
Lmzp004885	331.08	315.05	330.074	C17H14O7	[M+H]+	Tricin (5,7,4'-Trihydroxy-3',5'-dimethoxyflavone)	Flavonoids	Flavonoid	520-32-1	A	124820	98808	115650	77404	72217	65846	57541	61186	76273	193110	161640	124570	118360	115890	116570	C10193	--
Hmgp003130	331.08	316.05	330.076	C17H14O7	[M+H]+	Iristectorigenin A	Flavonoids	Flavonoid	-	B	590930	557120	603640	421490	339700	404370	264510	350520	426550	237540	265190	152410	410260	408880	413640	--	--
Zmhp004065	345.1	330.07	344.089	C18H16O7	[M+H]+	7,8-Dihydroxy-5,6,4'-trimethoxyflavone	Flavonoids	Flavonoid	-	A	9237700	9000900	9350200	6520100	6770400	6313700	4184100	5822100	6912400	3939600	3858900	2757900	6520400	6709000	6708200	--	--
pmp000006	345.1	330.07	344.09	C18H16O7	[M+H]+	Eupatilin (5,7-Dihydroxy-3',4',6-Trimethoxyflavone)	Flavonoids	Flavonoid	22368-21-4	A	4179100	3827100	4199300	2643900	2420400	2719800	1748400	2334300	2726800	1614800	1788900	1092200	2788800	2744600	2878500	C10040	--
Hmhp005846	345.09	330.07	344.09	C18H16O7	[M+H]+	Tenaxin I	Flavonoids	Flavonoid	86926-52-5	B	4251900	3879800	4149700	2712900	2422100	2620400	1699200	2263400	2653800	1561500	1774500	1023300	2849400	2718000	2759500	--	--
Lmjp005871	345.1	312.06	344.09	C18H16O7	[M+H]+	Penduletin (5,4'-Dihydroxy-3,6,7-trimethoxyflavone)	Flavonoids	Flavonoid	569-80-2	A	13996000	13690000	14171000	9915900	10119000	9014800	6202000	9107100	10629000	5842600	5828600	4462600	9895600	10030000	9918400	--	--
pmp000786	345.1	330.07	344.09	C18H16O7	[M+H]+	Eupatorin (5,3'-Dihydroxy-6,7,4'-trimethoxyflavone)	Flavonoids	Flavonoid	855-96-9	A	3389700	3000400	3286400	2091300	1999800	2127500	1363300	1890200	2119800	1249800	1393300	843960	2196500	2170000	2230300	--	--
mws1474	345.1	284	344.09	C18H16O7	[M+H]+	5,7-Dihydroxy-3',4',5'-trimethoxyflavone	Flavonoids	Flavonoid	18103-42-9	B	6150000	5554100	5877200	4055200	3529400	3930800	2599600	3310900	3898600	2326500	2676400	1642400	3888800	4142200	4188400	C19807	--
Lmjn005592	343.08	313.04	344.09	C18H16O7	[M-H]-	Cirsilineol (4',5-Dihydroxy-3',6,7-trimethoxyflavone)	Flavonoids	Flavonoid	41365-32-6	A	5778200	5186600	5716700	3272000	2977900	3002300	1828200	2593300	3090100	1591100	1854800	1010700	3551100	3446500	3538800	C10032	--
mws1002	345.06	330	346.069	C17H14O8	[M-H]-	Syringetin	Flavonoids	Flavonoid	4423-37-4	A	1632100	1461800	1405000	1234600	1102700	1001300	693920	844090	1214800	620440	592670	485110	1049400	1033900	1019300	C11620	ko00944
Lmjp007279	359.11	326.08	358.105	C19H18O7	[M+H]+	Penduletin 4'-Methyl Ether (5-Hydroxy-3,6,7,4'-Tetramethoxyflavone)	Flavonoids	Flavonoid	14787-34-9	A	342860	345520	362510	162720	225590	150160	93217	149300	183750	110080	98248	68736	194900	200980	203760	--	--
Hmhp007382	359.1	344.09	358.105	C19H18O7	[M+H]+	Altisin	Flavonoids	Flavonoid	-	B	269090	265820	277540	116450	173460	110620	74425	110660	135890	132730	75088	54631	157890	154060	162120	--	--
Lmsp010393	359.11	298.09	358.105	C19H18O7	[M+H]+	Eupatorin-5-methylether (3'-hydroxy-5,6,7,4'-tetramethoxyflavone)	Flavonoids	Flavonoid	21764-09-0	B	584590	555080	585200	266820	321700	250970	182870	247090	282780	195930	215880	130040	331790	336450	341680	--	--
Zmjp010694	359.11	344.09	358.105	C19H18O7	[M+H]+	5-Hydroxy-3,7,3',4'-tetramethoxyflavone (Retusin)	Flavonoids	Flavonoid	1245-15-4	B	271930	279670	294720	119680	171820	118430	78015	112690	136430	139960	76784	54923	156330	158530	168260	--	--
pmp000008	359.11	344.08	358.105	C19H18O7	[M+H]+	5-Hydroxy-6,7,3',4'-tetramethoxyflavone	Flavonoids	Flavonoid	21763-80-4	A	1811800	1644400	1733700	821130	985070	770080	537630	738330	817930	574590	631520	397740	993130	997470	1062100	--	--
Lmxn007955	359.08	329.03	360.085	C18H16O8	[M-H]-	Sudachitin	Flavonoids	Flavonoid	4281-28-1	A	3178600	3337400	3551700	1794300	2231800	1684400	1190400	1497400	1739500	1027900	1116600	740260	2066200	2145800	2159800	--	--
Lmjp005224	361.09	328.06	360.085	C18H16O8	[M+H]+	4',5,7-Trihydroxy-3',3,6-Trimethoxyflavone (Jaceidin)	Flavonoids	Flavonoid	10173-01-0	A	13124000	13674000	14226000	7882600	9006000	7109000	4946400	6527600	7364400	4239200	4382500	3025800	8379800	8410300	9024800	--	--
Lmjp004839	361.09	300.06	360.085	C18H16O8	[M+H]+	Arcapillin (2',4',5-trihydroxy-5',6,7-trimethoxyflavone)	Flavonoids	Flavonoid	83162-82-7	B	7107.1	6947.1	8328	3313.3	3258	3642.4	2700.2	4707.9	2372.8	1884.3	1731.1	1602.8	3606.5	4952.6	3450.4	C17787	--
Lmxn007456	359.08	329.03	360.085	C18H16O8	[M-H]-	Acerosin	Flavonoids	Flavonoid	15835-74-2	A	1932900	1754800	1854300	1358800	1369700	1251300	691020	1027500	1293000	649940	697500	426660	1197800	1274400	1335200	C09982	--
Zmhp004269	375.11	360.08	374.1	C19H18O8	[M+H]+	Skullcapflavone II	Flavonoids	Flavonoid	55084-08-7	B	5081300	5013900	5089200	3950600	4009200	3873700	3008400	3448100	3642300	2686700	2734300	2027400	3844700	3939700	3934100	C10183	--
Lmjp005690	375.11	314.08	374.1	C19H18O8	[M+H]+	Chrysosplenetin (Quercetagetin-3,6,7,3'-tetramethyl ether)	Flavonoids	Flavonoid	603-56-5	A	799420	707310	764590	483700	575910	489240	327320	430300	478820	306930	328220	213940	529520	538580	551570	C10030	--
Lmjp005558	375.11	286.08	374.1	C19H18O8	[M+H]+	Quercetagetin-3,7,3',4'-Tetramethyl Ether	Flavonoids	Flavonoid	-	A	3838.9	5178.7	4622.9	4952.4	4916.7	2888.9	5042.8	3332.7	3330.2	1479	1951.3	3031.6	3083	4032.6	4316.9	--	--
Hmmp007513	375.11	345.06	374.1	C19H18O8	[M+H]+	5,7-Dihydroxy-6,3',4',5'-tetramethoxyflavone (Arteanoflavone)	Flavonoids	Flavonoid	68710-17-8	B	30447000	31188000	31101000	24879000	25859000	24602000	18845000	22309000	23453000	18058000	18317000	14127000	24346000	25476000	24382000	--	--
pmp000113	389.12	359.08	388.116	C20H20O8	[M+H]+	5-Hydroxy-6,7,8,3',4'-pentamethoxyflavone	Flavonoids	Flavonoid	2174-59-6	B	17880000	18722000	19180000	10715000	13730000	10162000	7589600	9270300	10027000	7181200	7454600	5529400	11776000	12182000	12508000	--	--
pmb0681	403.1	367.08	402.095	C20H18O9	[M+H]+	Apigenin-8-C-Arabinoside	Flavonoids	Flavonoid	-	B	133060	136500	126280	141170	130630	150450	137670	144290	146370	87239	138760	64137	126690	139580	140940	--	--
mws0043	403.14	373.1	402.131	C21H22O8	[M+H]+	Nobiletin (5,6,7,8,3',4'-Hexamethoxyflavone)	Flavonoids	Flavonoid	478-01-3	B	222920	226620	212260	240020	237770	248970	265590	256810	257590	264330	264920	293830	241600	257450	247800	C10112	--
mws0071	415.1	269.05	416.111	C21H20O9	[M-H]-	Apigenin-4'-O-rhamnoside	Flavonoids	Flavonoid	133538-77-9	B	4153.8	3357	3777.7	5356.1	6776.5	6357.3	6776.9	5647	5265.6	4941.9	9175.6	6239.3	6549.6	7126.6	5876.7	--	--
Lmyp005841	417.12	255.06	416.111	C21H20O9	[M+H]+	Chrysin-7-O-glucoside	Flavonoids	Flavonoid	31025-53-3	A	379180	375230	391210	330150	328210	332250	266260	313120	350820	228020	234030	195390	326190	329690	319850	--	--
Lmbp003668	419.1	287.05	418.09	C20H18O10	[M+H]+	Kaempferol-3-O-arabinoside	Flavonoids	Flavonoid	-	B	152650	125020	170770	238130	191800	193460	195650	185300	190550	187710	200650	188540	193260	213990	200770	--	--
Zmhp002776	431.1	255.07	430.09	C21H18O10	[M+H]+	Chrysin-7-O-Glucuronide	Flavonoids	Flavonoid	35775-49-6	B	529970	578280	577540	499460	323530	493770	421830	452580	429050	288410	311400	227780	430740	453250	506090	--	--
pmb3006	431.1	269.1	432.106	C21H20O10	[M-H]-	Apigenin-7-O-glucoside(Cosmosiin)	Flavonoids	Flavonoid	578-74-5	B	4535900	3698700	3508100	5649400	6699200	5996100	7302400	6554900	6129600	6009000	7355700	7601500	5416700	6020100	6212100	C04608	ko00944
mws0072	433.11	271.01	432.106	C21H20O10	[M+H]+	Apigenin-5-O-glucoside	Flavonoids	Flavonoid	28757-27-9	B	104840	94175	77334	45539	53585	28034	27981	10207	17764	27926	39396	15346	69838	40158	36434	--	--
Lmlp005572	433.11	271.06	432.106	C21H20O10	[M+H]+	Galangin-7-O-glucoside	Flavonoids	Flavonoid	-	A	605320	488730	502140	644890	644090	747500	889100	751580	690150	618970	795350	793620	679900	842970	722710	--	--
mws0052	447.09	271.07	446.085	C21H18O11	[M+H]+	Baicalin	Flavonoids	Flavonoid	21967-41-9	A	608750	754070	616510	762950	522320	894530	733360	707870	745730	551290	623610	382690	630750	669000	647570	C10025	--
pmn001697	445.08	269.05	446.085	C21H18O11	[M-H]-	Apigenin-7-O-glucuronide	Flavonoids	Flavonoid	29741-09-1	A	19668000	21249000	19952000	19397000	15691000	20068000	16932000	17940000	17416000	12729000	14156000	9763400	16647000	15851000	17819000	--	--
pmp000573	447.13	285.08	446.121	C22H22O10	[M+H]+	Acacetin-7-O-galactoside*	Flavonoids	Flavonoid	-	A	8030300	8566000	8583200	8359700	7578800	9300000	9444300	8503300	8828600	7477100	8850000	6881000	8525400	8188400	8708900	--	--
pmp000575	447.13	285.18	446.121	C22H22O10	[M+H]+	Acacetin-7-O-glucoside (Tilianin)	Flavonoids	Flavonoid	4291-60-5	A	7560700	8091600	7373800	8336200	7421600	8530500	8175800	8244700	7928000	6890700	8532600	6693700	8119100	8457700	8531500	--	--
pme2459	449.11	287.2	448.101	C21H20O11	[M+H]+	Luteolin-7-O-glucoside (Cynaroside)	Flavonoids	Flavonoid	5373-11-5	A	821530	744620	894940	1148900	1090100	1095900	1607400	1407700	1309800	838770	986030	974450	962400	1132100	1070000	C03951	ko00944
Xmyp005654	449.11	287.06	448.101	C21H20O11	[M+H]+	Kaempferol-4'-O-glucoside	Flavonoids	Flavonoid	-	A	1194100	984000	1109700	1494700	1425900	1525900	1627200	1366700	1401000	1265400	1161900	1484800	1333400	1371500	1377300	--	--
Hmhp004295	461.1	285.08	460.101	C22H20O11	[M+H]+	Wogonin-7-O-Glucuronide (Wogonoside)	Flavonoids	Flavonoid	51059-44-0	A	1242600	1287900	1275900	1057100	827340	1184600	1026300	1161700	1030000	932050	978630	732000	952310	1063400	1227500	--	--
Zmhp002868	461.11	285.31	460.101	C22H20O11	[M+H]+	Oroxylin A-7-O-glucuronide	Flavonoids	Flavonoid	36948-76-2	A	1013400	1095100	1101700	862250	663670	942800	896680	1013900	931560	795050	893530	625610	862230	912190	1052600	--	--
pmp000577	461.12	285.08	460.116	C26H20O8	[M+H]+	Acacetin-7-O-glucuronide	Flavonoids	Flavonoid	-	A	1228400	1354800	1364200	1117100	874900	1165100	1169700	1302400	1165000	992880	1167600	836290	1004400	1203900	1374200	--	--
pmn001702	461.07	285.05	462.08	C21H18O12	[M-H]-	Tetahydroxyflavone-7-O-glucuronide	Flavonoids	Flavonoid	-	A	1415800	1531800	1491400	1665000	1531700	1935200	2053900	2034700	1734800	1703500	1733000	1917800	1541300	1659300	1828100	--	--
pmp000012	463.09	287.05	462.08	C21H18O12	[M+H]+	Scutellarein-7-O-glucuronide (Scutellarin)	Flavonoids	Flavonoid	27740-01-8	A	1399300	1413900	1455200	1261800	1185000	1159900	1093100	1053200	1140500	757510	919310	783500	1056300	1163800	1081600	--	--
mws4167	463.09	287.06	462.08	C21H18O12	[M+H]+	Luteolin-7-O-glucuronide	Flavonoids	Flavonoid	29741-10-4	A	1534500	1438100	1490400	1418100	1255800	1224800	1218600	1132100	1068800	778570	901750	805450	1181200	1144100	1224000	C03515	ko00944
pmb3012	461.11	299.2	462.116	C22H22O11	[M-H]-	Chrysoeriol-7-O-glucoside	Flavonoids	Flavonoid	19993-32-9	A	2121000	1699600	1908900	1309400	1735900	913820	1178400	975400	1046500	845240	730070	768680	1181600	1322400	1440400	--	--
Lmjp003655	463.12	301.08	462.116	C22H22O11	[M+H]+	6-C-MethylKaempferol-3-glucoside	Flavonoids	Flavonoid	-	A	4764900	4557300	4324400	3234300	3243100	3639900	2783800	3197700	3322900	2300000	2416400	2256400	3331600	3620400	3454900	--	--
pmp000579	463.12	301.07	462.116	C22H22O11	[M+H]+	Diosmetin-7-O-galactoside	Flavonoids	Flavonoid	-	A	4676100	4830300	4715900	3304800	3300200	3344400	2927300	3346000	2932900	2179500	2426300	2298500	3501500	3339600	3464800	--	--
Hmgp002189	463.13	301.07	462.118	C22H22O11	[M+H]+	Hispidulin-7-O-Glucoside	Flavonoids	Flavonoid	17680-84-1	A	4437900	4505500	3988700	3095800	3000000	3447000	2771000	2833300	2822400	2053500	2224800	2237200	3212500	3257400	3419900	C17762	--
pmb3019	463.1	299.2	464.111	C25H20O9	[M-H]-	Chrysoeriol-7-O-homovanillic acid	Flavonoids	Flavonoid	-	B	9129.3	6688.7	7418.9	8225.8	11066	9431.8	6537.4	7761	8733.8	6887.6	6222.2	7735.5	10015	7962	8246.3	--	--
Lmzp002365	465.14	303.09	464.131	C22H24O11	[M+H]+	Hesperetin-7-O-glucoside	Flavonoids	Flavonoid	31712-49-9	B	11337000	11858000	11719000	8145100	8853700	8415100	7809300	8114400	7615500	5529400	6531600	5042600	9171600	8768300	9885900	C16422	ko00941
pmp000581	475.12	271.06	474.116	C23H22O11	[M+H]+	Apigenin-7-O-(6''-acetyl)glucoside	Flavonoids	Flavonoid	72741-92-5	A	773500	536790	978960	770170	1256000	657890	2161500	778560	887070	3860100	5729500	5558100	1972600	1997800	2040100	--	--
pmp000583	477.1	301.07	476.095	C22H20O12	[M+H]+	Diosmetin-7-O-glucuronide	Flavonoids	Flavonoid	35110-20-4	A	19871000	20313000	22134000	15863000	13985000	15099000	12614000	16061000	13478000	10338000	9946700	8826900	14545000	14674000	14979000	--	--
pmp000172	477.14	315.08	476.132	C23H24O11	[M+H]+	5,2'-Dihydroxy-7,8-dimethoxyflavone glycosides	Flavonoids	Flavonoid	-	A	10633000	10785000	12315000	2759000	6214700	3063300	2681200	2663800	2424800	1652400	1799000	1616000	5218800	5371500	5629400	--	--
Lmjp003295	479.12	317.07	478.111	C22H22O12	[M+H]+	6-Methoxykaempferol-3-O-glucoside	Flavonoids	Flavonoid	63422-27-5	A	358170	350420	380880	551870	371690	544530	455550	443660	436610	230780	312680	283200	377720	433190	432610	--	--
Zmhp002964	491.12	315.1	490.111	C23H22O12	[M+H]+	5,7-Dihydroxy-6,8-dimethoxyflavone-7-O-glucoside	Flavonoids	Flavonoid	-	B	70307	69922	85888	20638	48055	21486	15158	16428	14271	14687	15135	11464	31577	34818	35092	--	--
pmb0736	493.13	331.08	492.127	C23H24O12	[M+H]+	Tricin-7-O-Glucoside	Flavonoids	Flavonoid	32769-01-0	A	535030	447390	596480	1035900	503020	820550	633290	704800	654570	406380	451180	550010	613450	523870	631970	--	--
pma0825	503	255	502.111	C24H22O12	[M+H]+	Chrysin-7-O-(6''-malonyl)glucoside	Flavonoids	Flavonoid	-	B	159130	147880	163510	138180	121110	141760	119020	131710	130710	86379	103660	91472	131480	120720	130370	--	--
pmb3000	503.12	341.1	504.127	C24H24O12	[M-H]-	Chrysoeriol-7-O-(6''-acetyl)glucoside	Flavonoids	Flavonoid	-	B	17823	26814	28448	20052	16381	18890	18179	18797	16282	24645	17527	19538	18641	19216	18604	--	--
HJAP135	505.12	257.08	504.127	C24H24O12	[M+H]+	Pinocembrin-7-O-(6''-O-malonyl)glucoside	Flavonoids	Flavonoid	-	A	172300	159240	157170	83972	111460	91525	93969	80047	88655	79305	81417	78405	102250	103340	118990	--	--
pmb3045	505.1	329.1	506.106	C23H22O13	[M-H]-	Tricin-7-O-Glucuronide	Flavonoids	Flavonoid	-	B	75266	45815	43929	94300	75513	95422	100650	105580	90370	145370	138680	124890	94015	81584	80558	--	--
pmp000013	507.15	345.09	506.142	C24H26O12	[M+H]+	Eupatilin-7-O-glucoside	Flavonoids	Flavonoid	-	A	11058	11715	14964	5040.8	5712.1	3811.9	6918.4	6690	3756.9	5007.2	7009.8	4706.2	11372	8793.8	10412	--	--
HJAP006	509.13	347.08	508.122	C23H24O13	[M+H]+	Syringetin-7-O-glucoside	Flavonoids	Flavonoid	-	B	392430	411620	460580	188260	190050	182450	109300	124760	154490	66659	79856	57608	187760	214860	212360	--	--
pmp000585	519.11	433.11	518.106	C24H22O13	[M+H]+	Apigenin-7-O-(6''-malonyl)glucoside	Flavonoids	Flavonoid	86546-87-4	A	5655400	5384900	4887600	6737400	7340000	7223200	8433700	7706400	7218200	6939600	9353800	8433800	6883500	7118900	7228100	C10020	--
pmp000587	535.11	449.1	534.101	C24H22O14	[M+H]+	Luteolin-7-O-(6''-malonyl)glucoside	Flavonoids	Flavonoid	-	A	6692300	6367700	6982700	7120600	7435500	7668900	8156200	7326000	6972800	6210300	7344200	7052400	7091500	7633700	7482900	C10103	--
pmb0608	549.12	301.4	548.117	C25H24O14	[M+H]+	Chrysoeriol-7-O-(6''-malonyl)glucoside	Flavonoids	Flavonoid	-	A	2049400	2007700	2098500	1894400	1939200	1939500	1830600	1954700	1755600	1471200	1633800	1493300	1820300	1886800	1963800	--	--
pmp000588	549.12	463.12	548.117	C25H24O14	[M+H]+	Diosmetin-7-O-(6''-malonyl)glucoside	Flavonoids	Flavonoid	-	A	16068000	15600000	16244000	12669000	13311000	13565000	12901000	13186000	12234000	10455000	11706000	10511000	12958000	14151000	14620000	--	--
pma0795	551	303.1	550.096	C24H22O15	[M+H]+	Tricetin-5-O-(6''-malonyl)glucoside	Flavonoids	Flavonoid	-	B	14185000	15183000	14316000	11822000	12954000	12639000	12390000	12506000	11856000	9408600	10796000	9867500	12013000	12754000	13723000	--	--
HJAP064	565.12	317.08	564.088	C25H24O15	[M+H]+	Isorhamnetin-3-O-(6''-malonylglucoside)	Flavonoids	Flavonoid	-	A	561080	508670	582580	664090	516780	656130	540190	588560	493390	459810	395070	556560	559110	545390	514470	--	--
Zmhp005139	565.12	317.07	564.112	C25H24O15	[M+H]+	Tamarixetin-3-O-(6''-malonyl)glucoside	Flavonoids	Flavonoid	-	B	543220	526700	578480	686510	534760	671510	565290	599150	548680	341060	278280	470450	533020	547770	546710	--	--
pma0760	565	317	564.112	C25H24O15	[M+H]+	3'-O-Methyltricetin-7-O-(6''-malonyl)glucoside	Flavonoids	Flavonoid	-	B	496010	513500	509230	585230	498430	679800	511250	503060	495690	394860	372420	475920	466650	487430	505670	--	--
pme0368	579.17	271.01	578.164	C27H30O14	[M+H]+	Apigenin-7-O-rutinoside (Isorhoifolin)	Flavonoids	Flavonoid	552-57-8	B	3085.5	6269.1	9843.6	5214.3	4654.2	9	3226	3252.7	9	9	7126	4195.9	7585.1	5498.5	6856.1	--	--
Hmgp003641	593.18	447.13	592.177	C28H32O14	[M+H]+	Chrysoeriol-6-C-rhamnoside-7-O-rhamnoside	Flavonoids	Flavonoid	-	B	101630	102860	106490	110740	86943	115480	137080	145600	128990	811270	577800	748920	249450	257420	260200	--	--
pmp001288	593.19	285.1	592.179	C28H32O14	[M+H]+	Acacetin-7-O-rutinoside (Linarin)	Flavonoids	Flavonoid	480-36-4	A	200070	209850	225990	192950	169210	203930	286550	252730	261300	1628200	1157200	1477200	504590	521860	506620	--	--
Lmyp004318	595.14	287.06	594.137	C30H26O13	[M+H]+	Kaempferol-3-O-(6''-p-Coumaroyl)galactoside	Flavonoids	Flavonoid	-	B	7342.8	4743	6053	4514	4569.1	8563.8	5611.9	7621.4	7236.1	25564	17042	21156	9154.5	11476	9933	--	--
Lmyp004407	595.14	287.05	594.137	C30H26O13	[M+H]+	Kaempferol-3-O-(2''-p-Coumaroyl)galactoside	Flavonoids	Flavonoid	-	B	5021.9	3838.9	6798.9	4260.7	2899.3	4492.3	3919.9	5535.8	3779.3	9	4632.7	4051.5	3976.2	4128.4	4067.8	--	--
Hmjn004446	593.13	285.04	594.137	C30H26O13	[M-H]-	Luteolin-7-O-(6''-caffeoyl)rhamnoside	Flavonoids	Flavonoid	-	B	9	9	9	9315.8	5336.3	8214.7	5090.1	8631.4	10819	1821.8	4309.7	1580.1	3340.1	4568.9	5108.9	--	--
Lmsn002815	593.15	285.04	594.158	C27H30O15	[M-H]-	Kaempferol-3-O-rutinoside(Nicotiflorin)	Flavonoids	Flavonoid	17650-84-9	B	6050.8	10188	10308	9990.4	8046.3	9201.3	8698.5	8791.7	10033	13708	12131	7383.2	6897.2	11524	7852	C21833	ko00944,ko01110
mws1073	595.17	457.2	594.158	C27H30O15	[M+H]+	Apigenin-6,8-di-C-glucoside (Vicenin-2)	Flavonoids	Flavonoid	23666-13-9	A	3054800	3429200	3341400	1071700	1765700	1034300	820220	977760	806740	829720	771520	524470	1695600	1696500	1901500	C10195	--
mws1661	609.18	301	608.174	C28H32O15	[M+H]+	Diosmetin-7-O-rutinoside (Diosmin)	Flavonoids	Flavonoid	520-27-4	A	55710	76765	67773	52908	35053	55024	46273	48626	44803	27189	36880	22309	56616	47162	62037	C10039	--
Lmbp002592	611.16	287.05	610.153	C27H30O16	[M+H]+	Kaempferol-3,7-di-O-glucoside	Flavonoids	Flavonoid	-	A	160670	99423	134320	149340	193830	193800	202810	212120	204600	349810	251020	414090	174780	201680	218100	--	--
Hmpp002612	611.16	287.05	610.153	C27H30O16	[M+H]+	Luteolin-7-O-gentiobioside	Flavonoids	Flavonoid	-	A	117750	128220	147340	147670	205420	211190	226770	219480	213240	382800	261360	397600	229000	218670	185710	--	--
Zmjp003031	611.16	449.11	610.153	C27H30O16	[M+H]+	Orientin-2''-O-galactoside	Flavonoids	Flavonoid	-	A	28562	24151	19222	44001	24132	41683	31006	34876	37319	39652	52240	39887	35313	38252	41958	--	--
Zmxp002867	625.17	301.07	624.168	C28H32O16	[M+H]+	Chrysoeriol-5,7-di-O-glucoside	Flavonoids	Flavonoid	-	A	18134	14934	14145	6071.2	10648	11234	18366	10703	14388	8153.6	11737	17073	12010	12083	12755	--	--
Zmxp004480	625.18	301.07	624.169	C28H32O16	[M+H]+	Chrysoeriol-7-O-gentiobioside	Flavonoids	Flavonoid	-	A	386260	356110	362620	231340	306630	231660	223710	214460	195480	168440	174390	182340	266580	278290	330080	--	--
pmb0603	625.18	301.6	624.169	C28H32O16	[M+H]+	Chrysoeriol-7,4'-di-O-glucoside	Flavonoids	Flavonoid	-	B	339440	313320	315210	137940	213660	135180	125990	138400	119100	109790	153610	136700	210730	192350	163790	--	--
HJAP026	625.18	463.13	624.17	C28H32O16	[M+H]+	Chrysoeriol-6-C-glucoside-4'-O-glucoside	Flavonoids	Flavonoid	-	B	3295400	3136900	3161600	1842700	2370100	1703300	1705800	1442500	1664300	1282800	1453500	1372000	2012900	2002900	2545600	--	--
Hmgp003086	639.19	331.08	638.184	C29H34O16	[M+H]+	Tricin-7-O-rutinoside	Flavonoids	Flavonoid	-	B	6664.5	13679	3227.3	8031.1	2414.2	7026.2	13567	4374.9	11220	5688.5	70829	63689	17746	12173	17930	--	--
Lmgp004959	639.19	331.08	638.185	C29H34O16	[M+H]+	Tricin-7-O-neohesperidoside	Flavonoids	Flavonoid	53766-40-8	B	9521	7726.2	6309.2	7746.1	5612.6	7675.7	13672	6655.3	12502	5294.9	50130	52883	14041	17309	15179	--	--
Hmqp003435	651.15	271.06	650.142	C29H30O17	[M+H]+	Apigenin-7-O-(2''-O-apiosyl)(6''-Malonyl)glucoside	Flavonoids	Flavonoid	-	B	6285	6460	5409.8	5339.9	6405.9	8225.1	5951.6	8707.8	7395.2	6448.4	6927.4	2888.1	6570.1	6239.6	7471.3	C05622	ko00944
pmb2991	739.21	269.2	740.216	C33H40O19	[M-H]-	Apigenin-7-O-glucoside-4'-O-rutinoside	Flavonoids	Flavonoid	-	B	8836.5	10261	8513.4	7431.7	8455.5	4979.7	3777.2	1508.5	4440.9	3086.1	4520.2	2472.9	3866.3	5557.8	4304.5	--	--
pmb0620	787.23	625.1	786.222	C34H42O21	[M+H]+	Chrysoeriol-6,8-di-C-glucoside-7-O-glucoside	Flavonoids	Flavonoid	-	B	21994	37955	31512	7562	12951	9915.3	7339.7	14408	17110	7748.4	8057.4	2953.1	16751	15996	16700	--	--
pmb2997	799.19	461.1	800.201	C34H40O22	[M-H]-	Chrysoeriol-7-O-Sophoroside-5-O-glucuronide	Flavonoids	Flavonoid	-	B	45576	46340	46783	61141	37287	54401	46403	57962	61464	57942	73170	65711	52979	56017	46303	--	--
Smlp002532	419.1	287.06	419.097	C20H19O10+	[M]+	Cyanidin-3-O-arabinoside	Flavonoids	Anthocyanins	27214-72-8	B	154300	187480	203340	82170	95640	112480	84593	91741	111620	55374	81291	44362	110060	113570	121270	--	--
pmb0550	449.11	287.06	449.108	C21H21O11+	[M]+	Cyanidin-3-O-glucoside (Kuromanin)*	Flavonoids	Anthocyanins	47705-70-4	B	115490	132290	149280	210030	104040	321380	224420	207400	197690	158490	290180	361040	181300	221220	207700	C08604	ko00942
pmf0027	449.11	287.06	449.108	C21H21O11+	[M]+	Cyanidin-3-O-galactoside	Flavonoids	Anthocyanins	142506-26-1	B	128070	130220	168300	216840	105520	357770	204350	222150	222620	199950	355800	398190	208960	194130	216960	C08647	--
pme1398	465.1	303.05	465.103	C21H21O12+	[M]+	Delphinidin-3-O-glucoside (Mirtillin)	Flavonoids	Anthocyanins	50986-17-9	B	29013	14722	19918	19527	17275	21749	18702	15111	12997	9	9	17110	19110	17468	14586	C12138	ko00942
Smpp001442	479.15	303.05	479.155	C23H27O11+	[M]+	Delphinidin-3-O-glucuronide	Flavonoids	Anthocyanins	-	B	150340	97092	160840	59768	128550	52882	55901	53433	47220	94651	83465	75421	51170	88866	97621	--	--
Smpp002257	507.15	303.05	507.15	C24H27O12+	[M]+	Delphinidin-3-O-(6''-O-acetyl)glucoside	Flavonoids	Anthocyanins	-	B	6289	9127.3	9518	10971	8228.1	10809	6980	9561	10430	7292.3	5939.5	4012.3	10019	6624.9	8187.7	--	--
pmb2961	547.11	503.1	549.124	C25H25O14+	[M-2H]-	Peonidin-3-O-(6''-O-malonyl)glucoside	Flavonoids	Anthocyanins	-	B	19632	20277	15602	10590	12978	18335	9187	6691.6	11550	9	9	9	11121	11744	11470	--	--
Lmjp001877	581.15	287.05	581.15	C26H29O15+	[M]+	Cyanidin-3-O-sambubioside [Cyanidin-3-O-(2''-O-xylosyl)glucoside]	Flavonoids	Anthocyanins	63535-17-1	B	17047	21963	23864	16183	17773	17318	17498	18999	12520	9447.9	11840	9724.3	15376	15851	21443	C20490	ko00942
Lmpp003789	595.14	287.06	595.145	C30H27O13+	[M]+	Cyanidin-3-O-(6''-O-p-Coumaroyl)glucoside	Flavonoids	Anthocyanins	-	B	78078	119710	98428	88095	69529	109790	81976	70853	93739	68715	67603	42003	91950	80948	69511	C12095	ko00942
Lmpp003977	609.16	301.07	609.161	C31H29O13+	[M]+	Peonidin-3-O-(6''-O-p-Coumaroyl)glucoside	Flavonoids	Anthocyanins	-	B	9	9	3855.4	4125.4	9	2951.3	9	9	9	10661	9222.3	51476	9592.2	10152	5887.4	--	--
Lmcp004436	611.14	287.06	611.14	C30H27O14+	[M]+	Cyanidin-3-O-(6''-O-caffeoyl)glucoside	Flavonoids	Anthocyanins	-	B	395200	490220	432170	468770	535040	474670	553220	458690	439380	719260	537220	486240	486230	461790	495500	--	--
Lmpp003662	611.14	303.05	611.14	C30H27O14+	[M]+	Delphinidin-3-O-(6''-O-p-coumaroyl)glucoside	Flavonoids	Anthocyanins	-	B	6870.1	8867.7	6986.6	12477	8408.7	18112	11687	12746	12194	11981	88349	23210	26379	19990	21369	C16370	ko00942
pmb0557	621.11	287.06	621.109	C27H25O17+	[M]+	Cyanidin-3-O-(3'',6''-O-dimalonyl)glucoside	Flavonoids	Anthocyanins	171828-60-7	B	857970	1121000	1329000	1055600	685950	2487700	1957000	1822700	1522500	1739200	2465000	3914200	1499600	1789200	1735500	C16289	ko00942
Zmmp002642	625.16	287.06	625.155	C31H29O14+	[M]+	Cyanidin-3-O-(6''-O-feruloyl)glucoside	Flavonoids	Anthocyanins	-	B	12193	8829.9	10363	10853	8532.4	9016.5	17036	11221	9573.1	15077	11891	6679	13353	14054	11870	--	--
Lmcp005542	627.13	303.05	627.134	C30H27O15+	[M]+	Delphinidin-3-O-(6''-O-caffeoyl)glucoside	Flavonoids	Anthocyanins	-	B	196250	216070	221710	77668	110030	92862	76991	87531	81922	94813	83115	73795	102060	136890	112980	--	--
Lmpp003958	639.17	331.08	639.171	C32H31O14+	[M]+	Malvidin-3-O-(6''-O-p-coumaroyl)glucoside	Flavonoids	Anthocyanins	-	B	8507.7	12465	7218.4	8849.3	3534.2	7554.2	13620	9	8244	4986.3	51032	49610	8250.4	14730	11009	--	--
pmf0615	641.17	317.07	641.171	C28H33O17+	[M]+	Petunidin-3,5-di-O-glucoside	Flavonoids	Anthocyanins	25846-73-5	B	9998.4	13633	16813	10263	13996	10425	8452.6	9698.5	8569.5	6671.7	8652.8	6195.9	9555.3	10833	9727.9	--	--
pmb0541	697.16	287.06	697.161	C30H33O19+	[M]+	Cyanidin-3-O-(6''-O-malonyl)glucoside-5-O-glucoside	Flavonoids	Anthocyanins	-	B	9	9	9	26511	12887	35999	41271	37781	32829	22460	47195	50185	18873	26256	21020	--	--
Lmqp003814	785.23	331.08	785.229	C38H41O18+	[M]+	Malvidin-3-O-(2'''-O-p-coumaroyl)rutinoside	Flavonoids	Anthocyanins	-	B	14537	11957	12627	3093.1	10346	3376.3	7015.9	5301.5	9	9	1975.5	9	5067.6	9363	9238.6	--	--
Lmqp002290	953.3	325.09	935.246	C42H47O24+	[M]+	Cyanidin-3,3'-di-O-glucoside-7-O-(6''-O-caffeoyl)glucoside	Flavonoids	Anthocyanins	-	B	5411.9	5321.2	5674.9	10009	4599.1	7056.8	2615.1	6320	6621.7	6576.6	10293	4037.5	6738.5	7705.8	3766.5	--	--
Zmcp004702	1227.3	287.05	1227.3	C56H59O31+	[M]+	Cyanidin-3-O-(6''-O-caffeoyl-2'''-O-sinapoyl)sophoroside-5-O-(6''''-O-malonyl)glucoside	Flavonoids	Anthocyanins	-	B	13820	9459	14451	20781	13947	19700	12377	21840	22203	9575.6	13272	5636.2	11688	11117	12505	--	--
mws0914	271.06	151	272.068	C15H12O5	[M-H]-	Pinobanksin	Flavonoids	Dihydroflavonol	548-82-3	B	3255500	2877800	3485900	3541100	3282400	3474100	2463400	2968600	3069000	1281400	1563000	803080	2756100	2784000	2750200	C09826	ko00941
mws1094	287.06	259	288.063	C15H12O6	[M-H]-	Aromadendrin (Dihydrokaempferol)	Flavonoids	Dihydroflavonol	480-20-6	B	28454	31426	32929	60457	48804	51619	41831	59202	86829	73532	71999	54107	50077	51421	49655	C00974	ko00941,ko01100,ko01110
mws0044	303.05	125.02	304.058	C15H12O7	[M-H]-	Dihydroquercetin(Taxifolin)	Flavonoids	Dihydroflavonol	480-18-2	B	962700	954300	1005100	1014100	1121100	902850	602730	808850	878110	433460	543600	361300	799830	808970	753690	C01617	ko00941,ko01100,ko01110
mws1174	313.07	253	314.079	C17H14O6	[M-H]-	3-O-Acetylpinobanksin	Flavonoids	Dihydroflavonol	52117-69-8	B	11441	28503	21905	11405	12937	13417	33582	79495	72058	64667	113930	102290	46850	50147	52042	C16418	ko00941
mws1360	433.11	269.1	434.121	C21H22O10	[M-H]-	Engeletin	Flavonoids	Dihydroflavonol	572-31-6	B	89251	81186	72168	114770	125040	127660	149890	132100	123720	102470	147900	144300	107960	116390	130220	--	--
mws1361	449.11	151	450.116	C21H22O11	[M-H]-	Taxifolin-3-O-rhamnoside (Astilbin)	Flavonoids	Dihydroflavonol	29838-67-3	B	2284200	1869400	2402000	1564300	2316700	1551500	1617800	1546600	1726300	2142700	2082600	2086200	1807000	1824700	1796300	C17449	--
Lmlp005236	451.12	289.08	450.116	C21H22O11	[M+H]+	Dihydrokaempferol-3-O-glucoside	Flavonoids	Dihydroflavonol	1049-08-8	B	5219300	5683900	4982000	4711700	5783200	4557500	5285000	5294500	4645500	4769100	4456400	4724200	5020900	5417900	5278800	--	--
mws0789	255.07	151	256.074	C15H12O4	[M-H]-	Pinocembrin (Dihydrochrysin)	Flavonoids	Dihydroflavone	480-39-7	A	52399	42530	42808	47869	47451	47238	40399	35793	40010	20331	29668	22967	41873	47131	44067	C09827	ko00941
mws1175	271.1	167.04	270.089	C16H14O4	[M+H]+	Pinostrobin	Flavonoids	Dihydroflavone	480-37-5	B	9684300	10204000	10331000	8971800	8481300	9343400	7949500	8334200	8304300	5894100	5873500	5883600	8638900	8419000	8696000	C16419	ko00941
pme0376	271.06	151	272.068	C15H12O5	[M-H]-	Naringenin (5,7,4'-Trihydroxyflavanone)	Flavonoids	Dihydroflavone	480-41-1	B	3196100	2917100	3338000	3736200	3356600	3471500	2540100	2969200	2977300	1236200	1520200	734230	2655900	2682900	2776400	C00509	ko00941,ko00943,ko01100,ko01110
pme3475	273.08	153	272.068	C15H12O5	[M+H]+	Butin	Flavonoids	Dihydroflavone	492-14-8	B	2570600	2310600	2579300	2015900	2073500	2076700	1586300	1702800	1728900	954810	1103800	609680	1794800	1812600	1694900	C09614	ko00941
mws1034	287.09	153.02	286.084	C16H14O5	[M+H]+	Isosakuranetin (5,7-Dihydroxy-4'-methoxyflavanone)	Flavonoids	Dihydroflavone	480-43-3	B	49702	51896	57274	46818	30014	39264	30459	33588	36769	19059	18348	15211	41679	36977	33745	C05334	ko00941,ko01110
mws0064	287.06	135	288.063	C15H12O6	[M-H]-	Eriodictyol (5,7,3',4'-Tetrahydroxyflavanone)	Flavonoids	Dihydroflavone	552-58-9	A	12910000	10448000	14658000	10348000	12245000	11189000	7575300	8837900	9454200	4618500	5695100	3006700	9945600	10375000	10321000	C05631	ko00941,ko01100,ko01110
mws1564	301.11	181.3	300.1	C17H16O5	[M+H]+	Farrerol (6,8-Dimethyl-5,7,4'-trihydroxyflavanone)	Flavonoids	Dihydroflavone	24211-30-1	B	14551	22688	18587	12254	16688	13752	8846.3	13199	11076	8895.5	9989.9	7187.2	15992	15010	14671	C09734	--
mws1033	303.09	153.02	302.079	C16H14O6	[M+H]+	Homoeriodictyol	Flavonoids	Dihydroflavone	446-71-9	A	2807100	2669900	2703400	1711600	1964200	1519700	1443700	1401200	1551400	1207100	1377800	880600	1903400	1764800	1850000	C09756	ko00941
mws0463	301.07	164	302.079	C16H14O6	[M-H]-	Hesperetin	Flavonoids	Dihydroflavone	520-33-2	A	1523600	1616700	1553800	977980	1155000	920940	673910	795640	842170	661420	703320	448750	1018500	1091000	1051500	C01709	ko00941
pmf0392	317.1	167.04	316.095	C17H16O6	[M+H]+	Persicogenin (5,3'-dihydroxy-7,4'-dimethoxyflavanone)	Flavonoids	Dihydroflavone	28590-40-1	B	83839	85822	81466	35221	51838	29238	28690	29319	32927	24528	30530	23360	53303	51009	48528	--	--
pmp000789	375.11	299.05	374.1	C19H18O8	[M+H]+	Casticin (5,3'-Dihydroxy-3,6,7,4'-Tetramethoxyflavone)	Flavonoids	Dihydroflavone	479-91-4	A	4911000	4852100	4875700	3783800	4023800	3881900	2837200	3392100	3709800	2669900	2715300	1980500	3838000	3975800	3929100	--	--
pmp000114	405.15	241.1	404.147	C21H24O8	[M+H]+	5,6,7,8,3',4'-Hexamethoxyflavanone	Flavonoids	Dihydroflavone	-	B	3776.2	4307.4	5197.2	4332.2	3070.1	4067.7	3624.3	4162.5	4004.7	2217.5	3964.9	1716.3	6029.1	3512.6	3741.5	--	--
mws1179	433.11	271	434.121	C21H22O10	[M-H]-	Naringenin-7-O-glucoside (Prunin)	Flavonoids	Dihydroflavone	529-55-5	B	912660	600380	602660	789090	997900	706370	942370	733310	757680	781680	852260	1067200	784840	841490	842250	C09099	ko00941
mws0057	451.12	289	450.116	C21H22O11	[M+H]+	Eriodictyol-7-O-glucoside*	Flavonoids	Dihydroflavone	38965-51-4	A	333630	347740	315250	163960	251430	120500	99869	129190	110180	82325	106140	93222	162930	181470	186730	--	--
HJN086	449.11	287.06	450.116	C21H22O11	[M-H]-	Eriodictyol-3'-O-glucoside	Flavonoids	Dihydroflavone	-	A	312710	298350	306070	182800	245440	178400	133570	121590	158250	77763	76228	88543	165530	169490	215630	--	--
mws1454	477.14	315	478.148	C23H26O11	[M-H]-	Persicoside	Flavonoids	Dihydroflavone	28978-03-2	B	171890	207900	259560	212750	172640	196140	187940	236710	229520	299080	162110	182920	222690	206970	221510	--	--
Lmyn004037	601.12	439.09	602.127	C28H26O15	[M-H]-	"Eriodictyol-7-O-(6""-O-galloyl)glucoside"	Flavonoids	Dihydroflavone	-	B	16378000	15986000	16330000	15049000	14186000	15225000	13937000	14930000	16353000	15618000	16081000	13806000	13990000	16596000	14807000	--	--
Cmxp005429	289.07	153.02	288.063	C15H12O6	[M+H]+	Okanin	Flavonoids	Chalcones	484-76-4	A	4192400	3515300	4682200	3335200	3527900	3213900	2208500	2630100	2818200	1269900	1488700	816840	3231400	3141700	3149000	C08724	--
Xmgp006913	341.14	137.06	340.131	C20H20O5	[M+H]+	2,4,2',4'-tetrahydroxy-3'-prenylchalcone	Flavonoids	Chalcones	-	B	261960	249300	288750	161510	133370	141870	134970	123200	125990	66995	70541	62386	173400	161720	168090	--	--
Lmjp003722	375.14	357.13	374.124	C20H22O7	[M+H]+	2'-Hydroxy-3,4,5,4',6'-pentamethoxychalcone	Flavonoids	Chalcones	-	B	17346	20771	18821	11290	14123	13883	8142.6	10294	12578	10462	6846.7	4922.6	11704	14776	13256	--	--
Lmlp006175	435.13	273.09	434.121	C21H22O10	[M+H]+	Isosalipurposide (Phlorizin Chalcone)	Flavonoids	Chalcones	4547-85-7	B	2691700	2076000	2004000	2682700	3123500	2912300	3355300	3025600	2723500	2545300	3170100	5808000	2941100	2942100	3222800	C16406	ko00941
mws2118	435.13	166.7	436.137	C21H24O10	[M-H]-	Phloretin-2'-O-glucoside (Phlorizin)	Flavonoids	Chalcones	60-81-1	B	6182.7	6046.1	9943.7	6896.8	5850.8	5736.4	7064.4	6531.6	5992.6	2578.7	5516.4	3731.1	6328	7209.5	5865.3	C01604	ko00941,ko01110
Cmxp004324	537.12	289.07	536.117	C24H24O14	[M+H]+	Okanin-4'-O-(6''-O-malonyl)glucoside	Flavonoids	Chalcones	-	B	12238000	11494000	12647000	11895000	13152000	11447000	12369000	11789000	12096000	10906000	12288000	13009000	12489000	11942000	12700000	--	--
