# Supplementary material for: Delineating Molecular Regulatory of Flavonoids Indicated by Transcriptomic and Metabolomics Analysis during Flower Development in Chrysanthemum morifolium ‘Boju’
Source: Int J Mol Sci. 2024 Sep 24;25(19):10261. doi: 10.3390/ijms251910261 (PMC11476272; doi:10.3390/ijms251910261)
Supplement: Supplementary file 1 [file ijms-25-10261-s001.zip › Supplemental Table S4.xlsx]

## Sheet: BD  vs BB
Index	Formula	Compounds	Class I	Class II	CAS	Level	M1-1	M1-2	M1-3	M2-1	M2-2	M2-3	VIP	Fold_Change	Log2FC	Type
pmp000571	C15H10O5	Apigenin	Flavonoids	Flavonoid	520-36-5	A	1486600	1029600	1418100	6697300	4473500	6575100	1.28431	4.51056	2.17331	up
pmp000344	C15H10O5	3',4',7-Trihydroxyflavone	Flavonoids	Flavonoid	2150-11-0	B	107730	74424	83608	474670	312150	399050	1.28949	4.46215	2.15774	up
Lmyn006227	C15H10O5	Galangin (3,5,7-Trihydroxyflavone)	Flavonoids	Flavonoid	548-83-4	A	4492400	3054100	3981100	20784000	14856000	19773000	1.29442	4.80698	2.26513	up
Hmhp006115	C16H12O5	Oroxylin A (5,7-dihydroxy-6-methoxyflavone)	Flavonoids	Flavonoid	480-11-5	A	1616800	1300100	1705600	3523100	2641700	3671200	1.24294	2.12785	1.0894	up
mws0051	C16H12O5	Acacetin*	Flavonoids	Flavonoid	480-44-4	A	1506400	1280200	1691000	3374500	2568700	3501500	1.24563	2.10932	1.07678	up
Hmbp002730	C15H10O6	Isoscutellarein	Flavonoids	Flavonoid	41440-05-5	A	513820	351500	484940	1296300	942070	1268900	1.25551	2.59748	1.37711	up
pme0088	C15H10O6	Luteolin (5,7,3',4'-Tetrahydroxyflavone)	Flavonoids	Flavonoid	491-70-3	A	4002000	2966000	4023300	11273000	9241400	11592000	1.28555	2.92107	1.5465	up
mws0920	C15H10O7	Tricetin (5,7,3',4',5'-Pentahydroxyflavone)	Flavonoids	Flavonoid	520-31-0	B	15943	18985	33894	6322.6	11892	5387.8	1.13013	0.342948	-1.54394	down
Hmcn002875	C15H10O7	6-Hydroxyluteolin	Flavonoids	Flavonoid	18003-33-3	B	35375	29968	27949	103680	79560	94577	1.29603	2.97793	1.57431	up
pmf0392	C17H16O6	Persicogenin (5,3'-dihydroxy-7,4'-dimethoxyflavanone)	Flavonoids	Dihydroflavone	28590-40-1	B	83839	85822	81466	35221	51838	29238	1.21178	0.4631	-1.1106	down
Lmjp007790	C18H16O6	5-Hydroxy-3,7,4'-trimethoxyflavone	Flavonoids	Flavonoid	-	B	4177.3	2245.5	2110.3	909.28	1227.1	816.4	1.16708	0.346038	-1.531	down
Lmsp011263	C18H16O6	6-Hydroxy-5,7,4'-trimethoxyflavone	Flavonoids	Flavonoid	6938-19-8	B	28885	27521	28079	12321	15980	9234.1	1.22987	0.444281	-1.17045	down
Hmhp007382	C19H18O7	Altisin	Flavonoids	Flavonoid	-	B	269090	265820	277540	116450	173460	110620	1.22483	0.49299	-1.02037	down
Lmsp010393	C19H18O7	Eupatorin-5-methylether (3'-hydroxy-5,6,7,4'-tetramethoxyflavone)	Flavonoids	Flavonoid	21764-09-0	B	584590	555080	585200	266820	321700	250970	1.28616	0.486698	-1.0389	down
Zmjp010694	C19H18O7	5-Hydroxy-3,7,3',4'-tetramethoxyflavone (Retusin)	Flavonoids	Flavonoid	1245-15-4	B	271930	279670	294720	119680	171820	118430	1.24811	0.484368	-1.04583	down
pmp000008	C19H18O7	5-Hydroxy-6,7,3',4'-tetramethoxyflavone	Flavonoids	Flavonoid	21763-80-4	A	1811800	1644400	1733700	821130	985070	770080	1.28114	0.496403	-1.01042	down
Lmjp004839	C18H16O8	Arcapillin (2',4',5-trihydroxy-5',6,7-trimethoxyflavone)	Flavonoids	Flavonoid	83162-82-7	B	7107.1	6947.1	8328	3313.3	3258	3642.4	1.29815	0.456331	-1.13185	down
mws0072	C21H20O10	Apigenin-5-O-glucoside	Flavonoids	Flavonoid	28757-27-9	B	104840	94175	77334	45539	53585	28034	1.15786	0.460136	-1.11987	down
Lmdp003509	C20H18O11	Quercetin-3-O-xyloside (Reynoutrin)	Flavonoids	Flavonols	549-32-6	B	280850	227630	270470	679890	598120	730800	1.29734	2.57887	1.36674	up
mws2186	C20H18O11	Avicularin	Flavonoids	Flavonols	572-30-5	B	246110	196320	241570	546930	434740	588190	1.2703	2.29512	1.19857	up
mws1397	C22H18O10	Epicatechin gallate	Flavonoids	Flavanols	1257-08-5	B	9319.9	7433.3	10840	4335.6	6246.1	2388.5	1.06165	0.470051	-1.08911	down
mws0355	C22H18O10	Catechin gallate*	Flavonoids	Flavanols	130405-40-2	B	12318	10722	9066.3	4204.8	6658.3	2118.2	1.08193	0.404323	-1.30642	down
mws1299	C21H20O11	Luteolin-8-C-glucoside (Orientin)	Flavonoids	Flavonoid carbonoside	28608-75-5	B	183370	172890	200770	54544	96508	52972	1.22812	0.366271	-1.44902	down
mws1608	C21H20O11	Luteolin-6-C-glucoside (Isoorientin)	Flavonoids	Flavonoid carbonoside	4261-42-1	B	109060	107350	114460	40609	72967	39874	1.17999	0.463777	-1.1085	down
pmp000172	C23H24O11	5,2'-Dihydroxy-7,8-dimethoxyflavone glycosides	Flavonoids	Flavonoid	-	A	10633000	10785000	12315000	2759000	6214700	3063300	1.18992	0.356832	-1.48668	down
Zmhp002964	C23H22O12	5,7-Dihydroxy-6,8-dimethoxyflavone-7-O-glucoside	Flavonoids	Flavonoid	-	B	70307	69922	85888	20638	48055	21486	1.14451	0.398816	-1.32621	down
pmn001642	C23H20O13	Kaempferol-3-O-(2''-O-acetyl)glucuronide	Flavonoids	Flavonols	-	B	153320	152340	116290	486490	279360	497260	1.2281	2.99351	1.58184	up
pmp000013	C24H26O12	Eupatilin-7-O-glucoside	Flavonoids	Flavonoid	-	A	11058	11715	14964	5040.8	5712.1	3811.9	1.26072	0.385955	-1.37349	down
HJAP006	C23H24O13	Syringetin-7-O-glucoside	Flavonoids	Flavonoid	-	B	392430	411620	460580	188260	190050	182450	1.30948	0.443418	-1.17326	down
Li512111	C24H24O13	Isorhamnetin-3-O-(6''-acetylglucoside)	Flavonoids	Flavonols	-	B	144090	144300	176300	55736	118470	43693	1.06792	0.468913	-1.09261	down
pmp001110	C25H26O13	Apigenin-6-C-xyloside-8-C-arabinoside	Flavonoids	Flavonoid carbonoside	-	A	373430	263610	328220	96494	127340	159340	1.21987	0.396965	-1.33292	down
Lmtp002474	C26H28O14	Apigenin-6-C-(2''-glucosyl)arabinoside	Flavonoids	Flavonoid carbonoside	-	A	6833700	7916300	7330100	2896800	4708600	3305000	1.21617	0.494128	-1.01704	down
pmp000236	C26H28O14	Apigenin-6-C-glucoside-8-O-xylcoside	Flavonoids	Flavonoid carbonoside	-	B	286040	287840	338150	82592	181130	116760	1.173	0.417181	-1.26125	down
Lmtp002642	C26H28O14	Apigenin-8-C-(2''-glucosyl)arabinoside	Flavonoids	Flavonoid carbonoside	-	A	993350	1101300	1184900	446200	524170	576540	1.2816	0.471684	-1.08411	down
mws1290	C30H26O13	Kaempferol-3-O-(6''-p-coumaroyl)glucoside (Tiliroside)	Flavonoids	Flavonols	20316-62-5	B	9	9	9	10169	6392.4	7695.6	1.31384	898.407	9.81123	up
Hmjn004446	C30H26O13	Luteolin-7-O-(6''-caffeoyl)rhamnoside	Flavonoids	Flavonoid	-	B	9	9	9	9315.8	5336.3	8214.7	1.31335	846.919	9.72608	up
pme1665	C27H30O15	Isovitexin-7-O-glucoside(Saponarin)	Flavonoids	Flavonoid carbonoside	20310-89-8	B	63998	63009	71012	16897	42511	19392	1.13985	0.397942	-1.32937	down
pmp001106	C27H30O15	Vitexin-2''-O-glucoside	Flavonoids	Flavonoid carbonoside	61360-94-9	A	256930	241220	255850	93417	149410	109640	1.23568	0.467463	-1.09708	down
mws1073	C27H30O15	Apigenin-6,8-di-C-glucoside (Vicenin-2)	Flavonoids	Flavonoid	23666-13-9	A	3054800	3429200	3341400	1071700	1765700	1034300	1.23749	0.39405	-1.34355	down
mws0059	C27H30O16	Quercetin-3-O-rutinoside (Rutin)	Flavonoids	Flavonols	153-18-4	B	1908.8	1523.7	2012.1	3662.8	3512.7	4180.1	1.27354	2.08566	1.06051	up
pmp000596	C27H30O17	Quercetin-3-O-(2''-O-galactosyl)glucoside	Flavonoids	Flavonols	56782-99-1	B	184630	141590	197150	49194	103730	70815	1.15311	0.427497	-1.22601	down
Lmcp005542	C30H27O15+	Delphinidin-3-O-(6''-O-caffeoyl)glucoside	Flavonoids	Anthocyanins	-	B	196250	216070	221710	77668	110030	92862	1.27476	0.442503	-1.17624	down
pmb0541	C30H33O19+	Cyanidin-3-O-(6''-O-malonyl)glucoside-5-O-glucoside	Flavonoids	Anthocyanins	-	B	9	9	9	26511	12887	35999	1.31142	2792.48	11.4473	up
Lmqp003814	C38H41O18+	Malvidin-3-O-(2'''-O-p-coumaroyl)rutinoside	Flavonoids	Anthocyanins	-	B	14537	11957	12627	3093.1	10346	3376.3	1.03071	0.429831	-1.21816	down
pmb0620	C34H42O21	Chrysoeriol-6,8-di-C-glucoside-7-O-glucoside	Flavonoids	Flavonoid	-	B	21994	37955	31512	7562	12951	9915.3	1.22747	0.332692	-1.58774	down

## Sheet: BD vs EB
Index	Formula	Compounds	Class I	Class II	CAS	Level	M1-1	M1-2	M1-3	M3-1	M3-2	M3-3	VIP	Fold_Change	Log2FC	Type
pmp000571	C15H10O5	Apigenin	Flavonoids	Flavonoid	520-36-5	A	1486600	1029600	1418100	3631400	4946700	5080600	1.17734	3.4717	1.79564	up
pmp000344	C15H10O5	3',4',7-Trihydroxyflavone	Flavonoids	Flavonoid	2150-11-0	B	107730	74424	83608	224920	312340	324920	1.17203	3.24418	1.69785	up
Lmyn006227	C15H10O5	Galangin (3,5,7-Trihydroxyflavone)	Flavonoids	Flavonoid	548-83-4	A	4492400	3054100	3981100	12368000	15520000	15483000	1.18985	3.76236	1.91164	up
Hmbp002730	C15H10O6	Isoscutellarein	Flavonoids	Flavonoid	41440-05-5	A	513820	351500	484940	802220	1123200	1113200	1.12955	2.2504	1.17018	up
pme0088	C15H10O6	Luteolin (5,7,3',4'-Tetrahydroxyflavone)	Flavonoids	Flavonoid	491-70-3	A	4002000	2966000	4023300	7817300	10790000	11431000	1.15985	2.73292	1.45044	up
mws1068	C15H10O6	Kaempferol (3,5,7,4'-Tetrahydroxyflavone)	Flavonoids	Flavonols	520-18-3	B	187760	185970	208980	71817	78706	83778	1.20349	0.402089	-1.31441	down
mws1094	C15H12O6	Aromadendrin (Dihydrokaempferol)	Flavonoids	Dihydroflavonol	480-20-6	B	28454	31426	32929	41831	59202	86829	1.01296	2.02418	1.01734	up
mws0920	C15H10O7	Tricetin (5,7,3',4',5'-Pentahydroxyflavone)	Flavonoids	Flavonoid	520-31-0	B	15943	18985	33894	6795.8	5234.5	6522.5	1.13473	0.269577	-1.89123	down
Hmcn002875	C15H10O7	6-Hydroxyluteolin	Flavonoids	Flavonoid	18003-33-3	B	35375	29968	27949	69528	93051	79464	1.18454	2.59447	1.37544	up
mws0463	C16H14O6	Hesperetin	Flavonoids	Dihydroflavone	520-33-2	A	1523600	1616700	1553800	673910	795640	842170	1.19154	0.492474	-1.02188	down
mws0066	C16H12O7	Isorhamnetin	Flavonoids	Flavonols	480-19-3	B	47247	48549	48497	15548	22115	23158	1.16598	0.42151	-1.24636	down
pmf0392	C17H16O6	Persicogenin (5,3'-dihydroxy-7,4'-dimethoxyflavanone)	Flavonoids	Dihydroflavone	28590-40-1	B	83839	85822	81466	28690	29319	32927	1.2092	0.362112	-1.46549	down
Lmjp007790	C18H16O6	5-Hydroxy-3,7,4'-trimethoxyflavone	Flavonoids	Flavonoid	-	B	4177.3	2245.5	2110.3	791.98	591.75	1155.7	1.09303	0.297598	-1.74857	down
Lmsp011263	C18H16O6	6-Hydroxy-5,7,4'-trimethoxyflavone	Flavonoids	Flavonoid	6938-19-8	B	28885	27521	28079	6816.7	10660	13192	1.13783	0.363008	-1.46193	down
Lmjp005016	C17H14O7	Cirsiliol (3',4',5-Trihydroxy-6,7-Dimethoxyflavone)	Flavonoids	Flavonoid	34334-69-5	A	345880	349080	356350	120070	169900	207210	1.12267	0.472915	-1.08035	down
Lmpn007255	C16H12O8	Patuletin (Quercetagetin-6-methyl ether)	Flavonoids	Flavonols	519-96-0	B	41305	43738	39714	11514	17332	21470	1.13025	0.403312	-1.31003	down
Xmgp006913	C20H20O5	2,4,2',4'-tetrahydroxy-3'-prenylchalcone	Flavonoids	Chalcones	-	B	261960	249300	288750	134970	123200	125990	1.20126	0.480194	-1.05831	down
Lmjn005592	C18H16O7	Cirsilineol (4',5-Dihydroxy-3',6,7-trimethoxyflavone)	Flavonoids	Flavonoid	41365-32-6	A	5778200	5186600	5716700	1828200	2593300	3090100	1.13228	0.450295	-1.15106	down
Hmgp003163	C17H14O8	3,3',5,7-Tetrahydroxy-4',6-Dimethoxyflavone; (Laciniatin)	Flavonoids	Flavonols	74161-28-7	A	26510	25771	24414	7874.3	13548	15704	1.06268	0.484077	-1.04669	down
Lmjp007279	C19H18O7	Penduletin 4'-Methyl Ether (5-Hydroxy-3,6,7,4'-Tetramethoxyflavone)	Flavonoids	Flavonoid	14787-34-9	A	342860	345520	362510	93217	149300	183750	1.11604	0.405625	-1.30178	down
Hmhp007382	C19H18O7	Altisin	Flavonoids	Flavonoid	-	B	269090	265820	277540	74425	110660	135890	1.13887	0.39507	-1.33982	down
Lmsp010393	C19H18O7	Eupatorin-5-methylether (3'-hydroxy-5,6,7,4'-tetramethoxyflavone)	Flavonoids	Flavonoid	21764-09-0	B	584590	555080	585200	182870	247090	282780	1.16578	0.413214	-1.27504	down
Zmjp010694	C19H18O7	5-Hydroxy-3,7,3',4'-tetramethoxyflavone (Retusin)	Flavonoids	Flavonoid	1245-15-4	B	271930	279670	294720	78015	112690	136430	1.1498	0.386538	-1.37132	down
pmp000008	C19H18O7	5-Hydroxy-6,7,3',4'-tetramethoxyflavone	Flavonoids	Flavonoid	21763-80-4	A	1811800	1644400	1733700	537630	738330	817930	1.16784	0.403455	-1.30952	down
Lmxn007955	C18H16O8	Sudachitin	Flavonoids	Flavonoid	4281-28-1	A	3178600	3337400	3551700	1190400	1497400	1739500	1.17062	0.439753	-1.18524	down
Lmjp005224	C18H16O8	4',5,7-Trihydroxy-3',3,6-Trimethoxyflavone (Jaceidin)	Flavonoids	Flavonoid	10173-01-0	A	13124000	13674000	14226000	4946400	6527600	7364400	1.16169	0.459204	-1.12279	down
Lmjp004839	C18H16O8	Arcapillin (2',4',5-trihydroxy-5',6,7-trimethoxyflavone)	Flavonoids	Flavonoid	83162-82-7	B	7107.1	6947.1	8328	2700.2	4707.9	2372.8	1.078	0.436995	-1.19431	down
pmp000113	C20H20O8	5-Hydroxy-6,7,8,3',4'-pentamethoxyflavone	Flavonoids	Flavonoid	2174-59-6	B	17880000	18722000	19180000	7589600	9270300	10027000	1.18238	0.482	-1.0529	down
mws0072	C21H20O10	Apigenin-5-O-glucoside	Flavonoids	Flavonoid	28757-27-9	B	104840	94175	77334	27981	10207	17764	1.14247	0.202469	-2.30423	down
mws0048	C21H20O10	Apigenin-8-C-Glucoside (Vitexin)	Flavonoids	Flavonoid carbonoside	3681-93-4	B	9796.9	5118.3	8040.8	3789.1	4082.7	2441.7	1.016	0.449273	-1.15434	down
mws1434	C21H20O10	Apigenin-6-C-glucoside (Isovitexin)	Flavonoids	Flavonoid carbonoside	29702-25-8	A	350460	340380	369700	182970	166470	175520	1.20698	0.494993	-1.01452	down
Lmdp003509	C20H18O11	Quercetin-3-O-xyloside (Reynoutrin)	Flavonoids	Flavonols	549-32-6	B	280850	227630	270470	656400	700200	629360	1.20117	2.54953	1.35023	up
mws2186	C20H18O11	Avicularin	Flavonoids	Flavonols	572-30-5	B	246110	196320	241570	525150	524230	482850	1.19357	2.2401	1.16356	up
pme1611	C21H22O10	Isohemiphloin	Flavonoids	Flavonoid carbonoside	3682-02-8	B	20807	20457	24949	81685	69522	73142	1.20244	3.38829	1.76056	up
mws1397	C22H18O10	Epicatechin gallate	Flavonoids	Flavanols	1257-08-5	B	9319.9	7433.3	10840	4592.6	2217.2	4869.7	1.04189	0.423275	-1.24033	down
mws0355	C22H18O10	Catechin gallate*	Flavonoids	Flavanols	130405-40-2	B	12318	10722	9066.3	2568.6	2361.1	2627	1.20289	0.235365	-2.08703	down
mws1299	C21H20O11	Luteolin-8-C-glucoside (Orientin)	Flavonoids	Flavonoid carbonoside	28608-75-5	B	183370	172890	200770	38015	66160	47385	1.17347	0.272086	-1.87787	down
mws1608	C21H20O11	Luteolin-6-C-glucoside (Isoorientin)	Flavonoids	Flavonoid carbonoside	4261-42-1	B	109060	107350	114460	39056	42637	38571	1.20867	0.363478	-1.46006	down
Lmmn004625	C21H22O11	Dihydrokaempferol-7-O-glucoside	Flavonoids	Flavonols	-	A	308230	329780	345400	135170	138340	165390	1.19647	0.446304	-1.1639	down
mws0057	C21H22O11	Eriodictyol-7-O-glucoside*	Flavonoids	Dihydroflavone	38965-51-4	A	333630	347740	315250	99869	129190	110180	1.19853	0.34039	-1.55474	down
HJN086	C21H22O11	Eriodictyol-3'-O-glucoside	Flavonoids	Dihydroflavone	-	A	312710	298350	306070	133570	121590	158250	1.19304	0.450765	-1.14955	down
pmp000172	C23H24O11	5,2'-Dihydroxy-7,8-dimethoxyflavone glycosides	Flavonoids	Flavonoid	-	A	10633000	10785000	12315000	2681200	2663800	2424800	1.20876	0.230332	-2.11821	down
Smpp001442	C23H27O11+	Delphinidin-3-O-glucuronide	Flavonoids	Anthocyanins	-	B	150340	97092	160840	55901	53433	47220	1.13997	0.383455	-1.38287	down
Zmhp002964	C23H22O12	5,7-Dihydroxy-6,8-dimethoxyflavone-7-O-glucoside	Flavonoids	Flavonoid	-	B	70307	69922	85888	15158	16428	14271	1.20613	0.202802	-2.30186	down
pmn001642	C23H20O13	Kaempferol-3-O-(2''-O-acetyl)glucuronide	Flavonoids	Flavonols	-	B	153320	152340	116290	1078600	779260	889410	1.20037	6.51089	2.70285	up
Zmsp004363	C23H22O13	Quercetin-3-O-(6''-acetyl)glucoside	Flavonoids	Flavonols	-	B	10192	18425	24067	7073.3	4468.2	4949.4	1.08096	0.313015	-1.67569	down
pmp000013	C24H26O12	Eupatilin-7-O-glucoside	Flavonoids	Flavonoid	-	A	11058	11715	14964	6918.4	6690	3756.9	1.06019	0.460166	-1.11977	down
HJAP006	C23H24O13	Syringetin-7-O-glucoside	Flavonoids	Flavonoid	-	B	392430	411620	460580	109300	124760	154490	1.19366	0.307244	-1.70254	down
Li512111	C24H24O13	Isorhamnetin-3-O-(6''-acetylglucoside)	Flavonoids	Flavonols	-	B	144090	144300	176300	46378	51419	38733	1.19297	0.293809	-1.76705	down
pmp001110	C25H26O13	Apigenin-6-C-xyloside-8-C-arabinoside	Flavonoids	Flavonoid carbonoside	-	A	373430	263610	328220	144140	161320	143070	1.1621	0.464673	-1.10571	down
pmb2961	C25H25O14+	Peonidin-3-O-(6''-O-malonyl)glucoside	Flavonoids	Anthocyanins	-	B	19632	20277	15602	9187	6691.6	11550	1.09406	0.494111	-1.01709	down
mws1292	C26H28O14	Isoschaftoside	Flavonoids	Flavonoid carbonoside	52012-29-0	A	2087400	1713800	1737400	657920	712860	679250	1.20027	0.370135	-1.43388	down
mws1660	C26H28O14	Schaftoside	Flavonoids	Flavonoid carbonoside	51938-32-0	A	30597	31066	31237	13022	15227	7915.2	1.11975	0.389281	-1.36112	down
Lmtp002474	C26H28O14	Apigenin-6-C-(2''-glucosyl)arabinoside	Flavonoids	Flavonoid carbonoside	-	A	6833700	7916300	7330100	2832000	2915000	2967100	1.20828	0.394659	-1.34132	down
pmp000236	C26H28O14	Apigenin-6-C-glucoside-8-O-xylcoside	Flavonoids	Flavonoid carbonoside	-	B	286040	287840	338150	106990	89997	94081	1.20294	0.319143	-1.64773	down
Lmtp002642	C26H28O14	Apigenin-8-C-(2''-glucosyl)arabinoside	Flavonoids	Flavonoid carbonoside	-	A	993350	1101300	1184900	466070	453330	474010	1.20478	0.424878	-1.23488	down
mws1290	C30H26O13	Kaempferol-3-O-(6''-p-coumaroyl)glucoside (Tiliroside)	Flavonoids	Flavonols	20316-62-5	B	9	9	9	5068	9094.4	8541.8	1.21124	840.896	9.71578	up
Hmjn004446	C30H26O13	Luteolin-7-O-(6''-caffeoyl)rhamnoside	Flavonoids	Flavonoid	-	B	9	9	9	5090.1	8631.4	10819	1.21008	908.907	9.82799	up
pme1665	C27H30O15	Isovitexin-7-O-glucoside(Saponarin)	Flavonoids	Flavonoid carbonoside	20310-89-8	B	63998	63009	71012	15530	18275	17368	1.20749	0.258425	-1.95218	down
pmp001106	C27H30O15	Vitexin-2''-O-glucoside	Flavonoids	Flavonoid carbonoside	61360-94-9	A	256930	241220	255850	84896	90764	84452	1.20993	0.344976	-1.53543	down
mws1073	C27H30O15	Apigenin-6,8-di-C-glucoside (Vicenin-2)	Flavonoids	Flavonoid	23666-13-9	A	3054800	3429200	3341400	820220	977760	806740	1.20517	0.265101	-1.91539	down
pmb0603	C28H32O16	Chrysoeriol-7,4'-di-O-glucoside	Flavonoids	Flavonoid	-	B	339440	313320	315210	125990	138400	119100	1.2038	0.39618	-1.33577	down
Lmnp002584	C28H32O16	Hispidulin-8-C-(2''-O-glucosyl)glucoside	Flavonoids	Flavonoid carbonoside	-	B	3477800	3551500	2734000	1677100	1271700	1818200	1.1385	0.488257	-1.03429	down
pmp000596	C27H30O17	Quercetin-3-O-(2''-O-galactosyl)glucoside	Flavonoids	Flavonols	56782-99-1	B	184630	141590	197150	37444	57630	54674	1.16947	0.286123	-1.80529	down
Lmcp005542	C30H27O15+	Delphinidin-3-O-(6''-O-caffeoyl)glucoside	Flavonoids	Anthocyanins	-	B	196250	216070	221710	76991	87531	81922	1.20525	0.388695	-1.36329	down
pmb0475	C29H34O18	Gallic acid-4-O-(6'''-feruloyl)sophoroside	Tannins	Tannin	-	B	15061	23315	22450	8216.6	7098.3	10820	1.11522	0.429667	-1.21871	down
pmb0541	C30H33O19+	Cyanidin-3-O-(6''-O-malonyl)glucoside-5-O-glucoside	Flavonoids	Anthocyanins	-	B	9	9	9	41271	37781	32829	1.21289	4143.74	12.0167	up
pmb2991	C33H40O19	Apigenin-7-O-glucoside-4'-O-rutinoside	Flavonoids	Flavonoid	-	B	8836.5	10261	8513.4	3777.2	1508.5	4440.9	1.04897	0.352274	-1.50523	down
pmb0620	C34H42O21	Chrysoeriol-6,8-di-C-glucoside-7-O-glucoside	Flavonoids	Flavonoid	-	B	21994	37955	31512	7339.7	14408	17110	1.00559	0.424855	-1.23496	down

## Sheet: BD vs FB
Index	Formula	Compounds	Class I	Class II	CAS	Level	M1-1	M1-2	M1-3	M4-1	M4-2	M4-3	VIP	Fold_Change	Log2FC	Type
pme3137	C15H10O3	3-Hydroxyflavone	Flavonoids	Flavonols	577-85-5	B	92173	94378	103730	47138	38036	30838	1.14107	0.399654	-1.32318	down
mws0914	C15H12O5	Pinobanksin	Flavonoids	Dihydroflavonol	548-82-3	B	3255500	2877800	3485900	1281400	1563000	803080	1.09958	0.379187	-1.39902	down
pme0376	C15H12O5	Naringenin (5,7,4'-Trihydroxyflavanone)	Flavonoids	Dihydroflavone	480-41-1	B	3196100	2917100	3338000	1236200	1520200	734230	1.09309	0.369332	-1.43701	down
pme3475	C15H12O5	Butin	Flavonoids	Dihydroflavone	492-14-8	B	2570600	2310600	2579300	954810	1103800	609680	1.12143	0.357656	-1.48336	down
mws1068	C15H10O6	Kaempferol (3,5,7,4'-Tetrahydroxyflavone)	Flavonoids	Flavonols	520-18-3	B	187760	185970	208980	36605	38553	33775	1.18318	0.186942	-2.41934	down
mws1034	C16H14O5	Isosakuranetin (5,7-Dihydroxy-4'-methoxyflavanone)	Flavonoids	Dihydroflavone	480-43-3	B	49702	51896	57274	19059	18348	15211	1.17277	0.331197	-1.59424	down
mws1094	C15H12O6	Aromadendrin (Dihydrokaempferol)	Flavonoids	Dihydroflavonol	480-20-6	B	28454	31426	32929	73532	71999	54107	1.13817	2.15106	1.10505	up
mws0064	C15H12O6	Eriodictyol (5,7,3',4'-Tetrahydroxyflavanone)	Flavonoids	Dihydroflavone	552-58-9	A	12910000	10448000	14658000	4618500	5695100	3006700	1.1059	0.350387	-1.51298	down
Cmxp005429	C15H12O6	Okanin	Flavonoids	Chalcones	484-76-4	A	4192400	3515300	4682200	1269900	1488700	816840	1.13365	0.288577	-1.79297	down
pmp000001	C16H12O6	Hispidulin (5,7,4'-Trihydroxy-6-methoxyflavone)*	Flavonoids	Flavonoid	1447-88-7	A	2750500	2298500	3202000	916040	1122300	624860	1.12516	0.322773	-1.63141	down
Lmjp004941	C16H12O6	Rhamnocitrin (7-Methylkaempferol)*	Flavonoids	Flavonoid	569-92-6	A	2754600	2155100	3214900	879830	1200100	621600	1.10681	0.332512	-1.58852	down
Zmhn003257	C16H12O6	5,7,2'-Trhiyroxy-8-methoxyflavone	Flavonoids	Flavonoid	-	A	35023000	30061000	37015000	14014000	17052000	10541000	1.12704	0.407516	-1.29507	down
Zmhp003514	C16H12O6	Chrysoeriol*	Flavonoids	Flavonoid	491-71-4	A	31188000	25866000	35184000	11232000	13878000	7707600	1.11613	0.355793	-1.49089	down
mws1564	C17H16O5	Farrerol (6,8-Dimethyl-5,7,4'-trihydroxyflavanone)	Flavonoids	Dihydroflavone	24211-30-1	B	14551	22688	18587	8895.5	9989.9	7187.2	1.09041	0.467033	-1.0984	down
mws0920	C15H10O7	Tricetin (5,7,3',4',5'-Pentahydroxyflavone)	Flavonoids	Flavonoid	520-31-0	B	15943	18985	33894	4231.3	3735.9	2917.3	1.14454	0.158154	-2.66059	down
mws1033	C16H14O6	Homoeriodictyol	Flavonoids	Dihydroflavone	446-71-9	A	2807100	2669900	2703400	1207100	1377800	880600	1.13376	0.423635	-1.23911	down
mws0463	C16H14O6	Hesperetin	Flavonoids	Dihydroflavone	520-33-2	A	1523600	1616700	1553800	661420	703320	448750	1.13676	0.386334	-1.37208	down
mws0044	C15H12O7	Dihydroquercetin(Taxifolin)	Flavonoids	Dihydroflavonol	480-18-2	B	962700	954300	1005100	433460	543600	361300	1.13773	0.458013	-1.12654	down
Zmjp006969	C17H14O6	Pectolinarigenin	Flavonoids	Flavonoid	520-12-7	A	943840	858650	933160	405790	395000	272930	1.1415	0.392492	-1.34927	down
HJAP057	C17H14O6	Dihydroxy-dimethoxyflavone	Flavonoids	Flavonoid	-	A	980260	869030	901310	410510	376800	276240	1.14463	0.386661	-1.37086	down
mws1174	C17H14O6	3-O-Acetylpinobanksin	Flavonoids	Dihydroflavonol	52117-69-8	B	11441	28503	21905	64667	113930	102290	1.08944	4.5415	2.18317	up
pmp000784	C17H14O6	Cirsimaritin (4',5-dihydroxy-6,7-dimethoxyflavone)	Flavonoids	Flavonoid	6601-62-3	A	26818	23531	26856	11395	9284.9	7934.2	1.15382	0.370625	-1.43197	down
mws0066	C16H12O7	Isorhamnetin	Flavonoids	Flavonols	480-19-3	B	47247	48549	48497	16345	15437	10269	1.15252	0.291428	-1.77879	down
pmf0392	C17H16O6	Persicogenin (5,3'-dihydroxy-7,4'-dimethoxyflavanone)	Flavonoids	Dihydroflavone	28590-40-1	B	83839	85822	81466	24528	30530	23360	1.17371	0.312264	-1.67916	down
Lmsp011263	C18H16O6	6-Hydroxy-5,7,4'-trimethoxyflavone	Flavonoids	Flavonoid	6938-19-8	B	28885	27521	28079	5107.7	6024.6	4404.3	1.17844	0.183898	-2.44302	down
mws0917	C17H14O7	3,7-Di-O-methylquercetin	Flavonoids	Flavonols	2068-02-2	B	4164300	3829100	4034200	2144400	2214000	1492800	1.11809	0.486481	-1.03954	down
Hmhp005160	C17H14O7	Rehderianin I*	Flavonoids	Flavonoid	90965-30-3	B	577120	562060	593240	230170	241890	144980	1.13193	0.356172	-1.48935	down
Lmjp005016	C17H14O7	Cirsiliol (3',4',5-Trihydroxy-6,7-Dimethoxyflavone)	Flavonoids	Flavonoid	34334-69-5	A	345880	349080	356350	108720	113540	62896	1.13937	0.271239	-1.88236	down
Hmgp003130	C17H14O7	Iristectorigenin A	Flavonoids	Flavonoid	-	B	590930	557120	603640	237540	265190	152410	1.12321	0.374005	-1.41887	down
Lmpn007255	C16H12O8	Patuletin (Quercetagetin-6-methyl ether)	Flavonoids	Flavonols	519-96-0	B	41305	43738	39714	12995	10162	10688	1.17277	0.271287	-1.88211	down
Xmgp006913	C20H20O5	2,4,2',4'-tetrahydroxy-3'-prenylchalcone	Flavonoids	Chalcones	-	B	261960	249300	288750	66995	70541	62386	1.18217	0.249899	-2.00058	down
Zmhp004065	C18H16O7	7,8-Dihydroxy-5,6,4'-trimethoxyflavone	Flavonoids	Flavonoid	-	A	9237700	9000900	9350200	3939600	3858900	2757900	1.15187	0.382634	-1.38596	down
pmp000006	C18H16O7	Eupatilin (5,7-Dihydroxy-3',4',6-Trimethoxyflavone)	Flavonoids	Flavonoid	22368-21-4	A	4179100	3827100	4199300	1614800	1788900	1092200	1.13554	0.36835	-1.44085	down
Hmhp005846	C18H16O7	Tenaxin I	Flavonoids	Flavonoid	86926-52-5	B	4251900	3879800	4149700	1561500	1774500	1023300	1.12995	0.354951	-1.49431	down
Lmjp005871	C18H16O7	Penduletin (5,4'-Dihydroxy-3,6,7-trimethoxyflavone)	Flavonoids	Flavonoid	569-80-2	A	13996000	13690000	14171000	5842600	5828600	4462600	1.1642	0.38545	-1.37538	down
pmp000786	C18H16O7	Eupatorin (5,3'-Dihydroxy-6,7,4'-trimethoxyflavone)	Flavonoids	Flavonoid	855-96-9	A	3389700	3000400	3286400	1249800	1393300	843960	1.13538	0.360364	-1.47247	down
mws1474	C18H16O7	5,7-Dihydroxy-3',4',5'-trimethoxyflavone	Flavonoids	Flavonoid	18103-42-9	B	6150000	5554100	5877200	2326500	2676400	1642400	1.1361	0.377975	-1.40364	down
Lmjn005592	C18H16O7	Cirsilineol (4',5-Dihydroxy-3',6,7-trimethoxyflavone)	Flavonoids	Flavonoid	41365-32-6	A	5778200	5186600	5716700	1591100	1854800	1010700	1.14338	0.267158	-1.90423	down
mws1002	C17H14O8	Syringetin	Flavonoids	Flavonoid	4423-37-4	A	1632100	1461800	1405000	620440	592670	485110	1.16374	0.377474	-1.40555	down
Hmgp003163	C17H14O8	3,3',5,7-Tetrahydroxy-4',6-Dimethoxyflavone; (Laciniatin)	Flavonoids	Flavonols	74161-28-7	A	26510	25771	24414	7678.4	8211.1	10049	1.17038	0.338203	-1.56404	down
Lmjp007279	C19H18O7	Penduletin 4'-Methyl Ether (5-Hydroxy-3,6,7,4'-Tetramethoxyflavone)	Flavonoids	Flavonoid	14787-34-9	A	342860	345520	362510	110080	98248	68736	1.15812	0.263647	-1.92332	down
Hmhp007382	C19H18O7	Altisin	Flavonoids	Flavonoid	-	B	269090	265820	277540	132730	75088	54631	1.08195	0.323034	-1.63024	down
Lmsp010393	C19H18O7	Eupatorin-5-methylether (3'-hydroxy-5,6,7,4'-tetramethoxyflavone)	Flavonoids	Flavonoid	21764-09-0	B	584590	555080	585200	195930	215880	130040	1.14574	0.31414	-1.67052	down
Zmjp010694	C19H18O7	5-Hydroxy-3,7,3',4'-tetramethoxyflavone (Retusin)	Flavonoids	Flavonoid	1245-15-4	B	271930	279670	294720	139960	76784	54923	1.07429	0.320998	-1.63936	down
pmp000008	C19H18O7	5-Hydroxy-6,7,3',4'-tetramethoxyflavone	Flavonoids	Flavonoid	21763-80-4	A	1811800	1644400	1733700	574590	631520	397740	1.15199	0.309033	-1.69417	down
pmp000788	C18H16O8	Chrysosplenol D	Flavonoids	Flavonols	14965-20-9	A	1222400	1186000	1250600	576740	633470	425290	1.13707	0.44698	-1.16172	down
Lmxn007955	C18H16O8	Sudachitin	Flavonoids	Flavonoid	4281-28-1	A	3178600	3337400	3551700	1027900	1116600	740260	1.16155	0.286536	-1.80321	down
Lmjp005224	C18H16O8	4',5,7-Trihydroxy-3',3,6-Trimethoxyflavone (Jaceidin)	Flavonoids	Flavonoid	10173-01-0	A	13124000	13674000	14226000	4239200	4382500	3025800	1.16425	0.283919	-1.81645	down
Lmjp004839	C18H16O8	Arcapillin (2',4',5-trihydroxy-5',6,7-trimethoxyflavone)	Flavonoids	Flavonoid	83162-82-7	B	7107.1	6947.1	8328	1884.3	1731.1	1602.8	1.17936	0.233141	-2.10073	down
Lmxn007456	C18H16O8	Acerosin	Flavonoids	Flavonoid	15835-74-2	A	1932900	1754800	1854300	649940	697500	426660	1.14421	0.320119	-1.64332	down
Zmhp004269	C19H18O8	Skullcapflavone II	Flavonoids	Flavonoid	55084-08-7	B	5081300	5013900	5089200	2686700	2734300	2027400	1.14374	0.49053	-1.02759	down
Lmjp005690	C19H18O8	Chrysosplenetin (Quercetagetin-3,6,7,3'-tetramethyl ether)	Flavonoids	Flavonoid	603-56-5	A	799420	707310	764590	306930	328220	213940	1.14256	0.373831	-1.41954	down
Lmjp005558	C19H18O8	Quercetagetin-3,7,3',4'-Tetramethyl Ether	Flavonoids	Flavonoid	-	A	3838.9	5178.7	4622.9	1479	1951.3	3031.6	1.02944	0.473729	-1.07787	down
Lmjp003722	C20H22O7	2'-Hydroxy-3,4,5,4',6'-pentamethoxychalcone	Flavonoids	Chalcones	-	B	17346	20771	18821	10462	6846.7	4922.6	1.07295	0.390448	-1.3568	down
pmp000113	C20H20O8	5-Hydroxy-6,7,8,3',4'-pentamethoxyflavone	Flavonoids	Flavonoid	2174-59-6	B	17880000	18722000	19180000	7181200	7454600	5529400	1.16476	0.3615	-1.46793	down
Smlp002532	C20H19O10+	Cyanidin-3-O-arabinoside	Flavonoids	Anthocyanins	27214-72-8	B	154300	187480	203340	55374	81291	44362	1.12433	0.332087	-1.59037	down
Zmhp002776	C21H18O10	Chrysin-7-O-Glucuronide	Flavonoids	Flavonoid	35775-49-6	B	529970	578280	577540	288410	311400	227780	1.14373	0.490921	-1.02644	down
mws0072	C21H20O10	Apigenin-5-O-glucoside	Flavonoids	Flavonoid	28757-27-9	B	104840	94175	77334	27926	39396	15346	1.07723	0.299143	-1.74109	down
Lmdp003509	C20H18O11	Quercetin-3-O-xyloside (Reynoutrin)	Flavonoids	Flavonols	549-32-6	B	280850	227630	270470	652440	995480	721240	1.14132	3.04148	1.60477	up
mws2186	C20H18O11	Avicularin	Flavonoids	Flavonols	572-30-5	B	246110	196320	241570	529540	665380	499690	1.14449	2.4775	1.30889	up
pme1611	C21H22O10	Isohemiphloin	Flavonoids	Flavonoid carbonoside	3682-02-8	B	20807	20457	24949	60425	93109	94878	1.14449	3.75171	1.90755	up
mws1397	C22H18O10	Epicatechin gallate	Flavonoids	Flavanols	1257-08-5	B	9319.9	7433.3	10840	2834.2	1962.1	2641.2	1.15206	0.269541	-1.89142	down
mws0355	C22H18O10	Catechin gallate*	Flavonoids	Flavanols	130405-40-2	B	12318	10722	9066.3	2300	1020.6	2241.9	1.125	0.173253	-2.52905	down
mws1299	C21H20O11	Luteolin-8-C-glucoside (Orientin)	Flavonoids	Flavonoid carbonoside	28608-75-5	B	183370	172890	200770	44360	48701	37966	1.17817	0.235224	-2.08789	down
mws1608	C21H20O11	Luteolin-6-C-glucoside (Isoorientin)	Flavonoids	Flavonoid carbonoside	4261-42-1	B	109060	107350	114460	39888	53360	37180	1.15596	0.394197	-1.34301	down
pmf0027	C21H21O11+	Cyanidin-3-O-galactoside	Flavonoids	Anthocyanins	142506-26-1	B	128070	130220	168300	199950	355800	398190	1.00439	2.2362	1.16105	up
Lmmn004625	C21H22O11	Dihydrokaempferol-7-O-glucoside	Flavonoids	Flavonols	-	A	308230	329780	345400	72378	82318	85887	1.18171	0.244642	-2.03126	down
mws0057	C21H22O11	Eriodictyol-7-O-glucoside*	Flavonoids	Dihydroflavone	38965-51-4	A	333630	347740	315250	82325	106140	93222	1.17649	0.282642	-1.82295	down
HJN086	C21H22O11	Eriodictyol-3'-O-glucoside	Flavonoids	Dihydroflavone	-	A	312710	298350	306070	77763	76228	88543	1.18119	0.264449	-1.91894	down
pmb3012	C22H22O11	Chrysoeriol-7-O-glucoside	Flavonoids	Flavonoid	19993-32-9	A	2121000	1699600	1908900	845240	730070	768680	1.16578	0.409109	-1.28944	down
pmp000579	C22H22O11	Diosmetin-7-O-galactoside	Flavonoids	Flavonoid	-	A	4676100	4830300	4715900	2179500	2426300	2298500	1.18094	0.485456	-1.04259	down
pmp001309	C21H20O12	6-Hydroxykaempferol-7-O-glucoside	Flavonoids	Flavonols	-	B	137730	113500	139180	43601	68983	72745	1.08484	0.474704	-1.0749	down
Lmzp002365	C22H24O11	Hesperetin-7-O-glucoside	Flavonoids	Flavonoid	31712-49-9	B	11337000	11858000	11719000	5529400	6531600	5042600	1.16043	0.489878	-1.02951	down
pmp000581	C23H22O11	Apigenin-7-O-(6''-acetyl)glucoside	Flavonoids	Flavonoid	72741-92-5	A	773500	536790	978960	3860100	5729500	5558100	1.14937	6.61688	2.72615	up
pmp000583	C22H20O12	Diosmetin-7-O-glucuronide	Flavonoids	Flavonoid	35110-20-4	A	19871000	20313000	22134000	10338000	9946700	8826900	1.17205	0.467146	-1.09805	down
pmp000172	C23H24O11	5,2'-Dihydroxy-7,8-dimethoxyflavone glycosides	Flavonoids	Flavonoid	-	A	10633000	10785000	12315000	1652400	1799000	1616000	1.18372	0.150221	-2.73484	down
Lmqp003647	C21H18O13	Herbacetin-3-O-glucuronide	Flavonoids	Flavonols	-	B	84922	74662	120920	43409	47029	44816	1.10436	0.482182	-1.05235	down
Zmhp002964	C23H22O12	5,7-Dihydroxy-6,8-dimethoxyflavone-7-O-glucoside	Flavonoids	Flavonoid	-	B	70307	69922	85888	14687	15135	11464	1.17619	0.182587	-2.45334	down
Lmmp003903	C23H22O12	Kaempferol-3-O-(2''-acetyl)glucoside	Flavonoids	Flavonols	-	A	17478	30284	44214	135030	186460	171500	1.11828	5.35999	2.42223	up
pmn001642	C23H20O13	Kaempferol-3-O-(2''-O-acetyl)glucuronide	Flavonoids	Flavonols	-	B	153320	152340	116290	1421100	1363000	1484300	1.18234	10.1159	3.33855	up
HJAP135	C24H24O12	Pinocembrin-7-O-(6''-O-malonyl)glucoside	Flavonoids	Flavonoid	-	A	172300	159240	157170	79305	81417	78405	1.1794	0.489302	-1.0312	down
pmb3045	C23H22O13	Tricin-7-O-Glucuronide	Flavonoids	Flavonoid	-	B	75266	45815	43929	145370	138680	124890	1.11077	2.47827	1.30934	up
pmp000013	C24H26O12	Eupatilin-7-O-glucoside	Flavonoids	Flavonoid	-	A	11058	11715	14964	5007.2	7009.8	4706.2	1.11653	0.443151	-1.17413	down
HJAP006	C23H24O13	Syringetin-7-O-glucoside	Flavonoids	Flavonoid	-	B	392430	411620	460580	66659	79856	57608	1.17848	0.161409	-2.6312	down
pmp001110	C25H26O13	Apigenin-6-C-xyloside-8-C-arabinoside	Flavonoids	Flavonoid carbonoside	-	A	373430	263610	328220	135300	141150	81302	1.09916	0.370628	-1.43196	down
Lmtp002822	C25H26O13	Apigenin-6-C-arabinoside-8-C-xyloside	Flavonoids	Flavonoid carbonoside	-	A	594160	559180	728350	272380	313570	244120	1.15081	0.44113	-1.18072	down
pmb2961	C25H25O14+	Peonidin-3-O-(6''-O-malonyl)glucoside	Flavonoids	Anthocyanins	-	B	19632	20277	15602	9	9	9	1.18359	0.00048639	-11.0056	down
mws1292	C26H28O14	Isoschaftoside	Flavonoids	Flavonoid carbonoside	52012-29-0	A	2087400	1713800	1737400	758760	921880	523270	1.10889	0.397918	-1.32946	down
Lmtp002474	C26H28O14	Apigenin-6-C-(2''-glucosyl)arabinoside	Flavonoids	Flavonoid carbonoside	-	A	6833700	7916300	7330100	2345900	2904300	1916800	1.15722	0.324591	-1.62331	down
pmp000236	C26H28O14	Apigenin-6-C-glucoside-8-O-xylcoside	Flavonoids	Flavonoid carbonoside	-	B	286040	287840	338150	81240	73507	50777	1.16125	0.225348	-2.14977	down
Lmtp002642	C26H28O14	Apigenin-8-C-(2''-glucosyl)arabinoside	Flavonoids	Flavonoid carbonoside	-	A	993350	1101300	1184900	380170	482190	267430	1.12879	0.344495	-1.53744	down
pme2493	C27H30O14	Kaempferol-3,7-O-dirhamnoside (Kaempferitrin)	Flavonoids	Flavonols	482-38-2	A	37411	30109	35327	6212.7	8404.5	4332.8	1.15513	0.184254	-2.44023	down
Lmjp001877	C26H29O15+	Cyanidin-3-O-sambubioside [Cyanidin-3-O-(2''-O-xylosyl)glucoside]	Flavonoids	Anthocyanins	63535-17-1	B	17047	21963	23864	9447.9	11840	9724.3	1.12386	0.493244	-1.01963	down
Hmgp003641	C28H32O14	Chrysoeriol-6-C-rhamnoside-7-O-rhamnoside	Flavonoids	Flavonoid	-	B	101630	102860	106490	811270	577800	748920	1.17903	6.87501	2.78136	up
pmp001288	C28H32O14	Acacetin-7-O-rutinoside (Linarin)	Flavonoids	Flavonoid	480-36-4	A	200070	209850	225990	1628200	1157200	1477200	1.1779	6.70315	2.74484	up
Lmyp004318	C30H26O13	Kaempferol-3-O-(6''-p-Coumaroyl)galactoside	Flavonoids	Flavonoid	-	B	7342.8	4743	6053	25564	17042	21156	1.14479	3.51523	1.81362	up
mws1290	C30H26O13	Kaempferol-3-O-(6''-p-coumaroyl)glucoside (Tiliroside)	Flavonoids	Flavonols	20316-62-5	B	9	9	9	1915.1	4072.4	1712.3	1.17742	285.178	8.15572	up
Hmjn004446	C30H26O13	Luteolin-7-O-(6''-caffeoyl)rhamnoside	Flavonoids	Flavonoid	-	B	9	9	9	1821.8	4309.7	1580.1	1.17534	285.615	8.15793	up
pme1605	C27H30O15	Kaempferol-3-O-robinobioside(Biorobin)*	Flavonoids	Flavonols	17297-56-2	B	13828	18070	21040	6308.6	7968.8	6472.4	1.13794	0.391964	-1.35121	down
pme1665	C27H30O15	Isovitexin-7-O-glucoside(Saponarin)	Flavonoids	Flavonoid carbonoside	20310-89-8	B	63998	63009	71012	18276	18719	12706	1.16516	0.250991	-1.99429	down
pmp001106	C27H30O15	Vitexin-2''-O-glucoside	Flavonoids	Flavonoid carbonoside	61360-94-9	A	256930	241220	255850	63446	55736	54316	1.18073	0.230103	-2.11965	down
mws1073	C27H30O15	Apigenin-6,8-di-C-glucoside (Vicenin-2)	Flavonoids	Flavonoid	23666-13-9	A	3054800	3429200	3341400	829720	771520	524470	1.16314	0.216348	-2.20857	down
mws1661	C28H32O15	Diosmetin-7-O-rutinoside (Diosmin)	Flavonoids	Flavonoid	520-27-4	A	55710	76765	67773	27189	36880	22309	1.10042	0.431355	-1.21305	down
Lmbp002592	C27H30O16	Kaempferol-3,7-di-O-glucoside	Flavonoids	Flavonoid	-	A	160670	99423	134320	349810	251020	414090	1.08936	2.57324	1.36359	up
mws0059	C27H30O16	Quercetin-3-O-rutinoside (Rutin)	Flavonoids	Flavonols	153-18-4	B	1908.8	1523.7	2012.1	8160.2	35107	5406.1	1.00004	8.93974	3.16023	up
Hmpp002612	C27H30O16	Luteolin-7-O-gentiobioside	Flavonoids	Flavonoid	-	A	117750	128220	147340	382800	261360	397600	1.13243	2.6487	1.40528	up
Zmxp004480	C28H32O16	Chrysoeriol-7-O-gentiobioside	Flavonoids	Flavonoid	-	A	386260	356110	362620	168440	174390	182340	1.17981	0.475271	-1.07318	down
pmb0603	C28H32O16	Chrysoeriol-7,4'-di-O-glucoside	Flavonoids	Flavonoid	-	B	339440	313320	315210	109790	153610	136700	1.15818	0.413339	-1.2746	down
Lmnp002584	C28H32O16	Hispidulin-8-C-(2''-O-glucosyl)glucoside	Flavonoids	Flavonoid carbonoside	-	B	3477800	3551500	2734000	1127700	1710200	1380900	1.11984	0.432108	-1.21054	down
HJAP026	C28H32O16	Chrysoeriol-6-C-glucoside-4'-O-glucoside	Flavonoids	Flavonoid	-	B	3295400	3136900	3161600	1282800	1453500	1372000	1.18067	0.42822	-1.22358	down
pmp000596	C27H30O17	Quercetin-3-O-(2''-O-galactosyl)glucoside	Flavonoids	Flavonols	56782-99-1	B	184630	141590	197150	77103	53183	41759	1.11301	0.328725	-1.60505	down
Lmcp005542	C30H27O15+	Delphinidin-3-O-(6''-O-caffeoyl)glucoside	Flavonoids	Anthocyanins	-	B	196250	216070	221710	94813	83115	73795	1.16589	0.397021	-1.33271	down
pmb0475	C29H34O18	Gallic acid-4-O-(6'''-feruloyl)sophoroside	Tannins	Tannin	-	B	15061	23315	22450	5695.7	6208.5	6421	1.15305	0.301272	-1.73086	down
pmb0541	C30H33O19+	Cyanidin-3-O-(6''-O-malonyl)glucoside-5-O-glucoside	Flavonoids	Anthocyanins	-	B	9	9	9	22460	47195	50185	1.1811	4438.52	12.1159	up
pmb2991	C33H40O19	Apigenin-7-O-glucoside-4'-O-rutinoside	Flavonoids	Flavonoid	-	B	8836.5	10261	8513.4	3086.1	4520.2	2472.9	1.11682	0.365044	-1.45386	down
pmb0662	C37H38O19	Luteolin-6-C-glucoside-7-O-(6''-feruloyl)glucoside	Flavonoids	Flavonoid carbonoside	-	B	25846	21662	28463	9564.4	7614.4	9123	1.16195	0.346208	-1.53029	down
pmb0620	C34H42O21	Chrysoeriol-6,8-di-C-glucoside-7-O-glucoside	Flavonoids	Flavonoid	-	B	21994	37955	31512	7748.4	8057.4	2953.1	1.08331	0.205103	-2.28558	down
pmb0682	C38H40O19	Apigenin-8-C-glucoside-7-O-(6''-sinapoyl)glucoside	Flavonoids	Flavonoid carbonoside	-	B	7647.7	9863.4	11007	22371	28608	25150	1.1403	2.6695	1.41657	up

## Sheet: BB vs EB
Index	Formula	Compounds	Class I	Class II	CAS	Level	M2-1	M2-2	M2-3	M3-1	M3-2	M3-3	VIP	Fold_Change	Log2FC	Type
mws1174	C17H14O6	3-O-Acetylpinobanksin	Flavonoids	Dihydroflavonol	52117-69-8	B	11405	12937	13417	33582	79495	72058	1.7123	4.90307	2.29369	up
mws0072	C21H20O10	Apigenin-5-O-glucoside	Flavonoids	Flavonoid	28757-27-9	B	45539	53585	28034	27981	10207	17764	1.36805	0.44002	-1.18436	down
pmn001642	C23H20O13	Kaempferol-3-O-(2''-O-acetyl)glucuronide	Flavonoids	Flavonols	-	B	486490	279360	497260	1078600	779260	889410	1.62773	2.175	1.12102	up
Lmpp003977	C31H29O13+	Peonidin-3-O-(6''-O-p-Coumaroyl)glucoside	Flavonoids	Anthocyanins	-	B	4125.4	9	2951.3	9	9	9	1.37035	0.00381049	-8.03581	down
pmb2991	C33H40O19	Apigenin-7-O-glucoside-4'-O-rutinoside	Flavonoids	Flavonoid	-	B	7431.7	8455.5	4979.7	3777.2	1508.5	4440.9	1.32663	0.466126	-1.10121	down

## Sheet: BB vs FB
Index	Formula	Compounds	Class I	Class II	CAS	Level	M2-1	M2-2	M2-3	M4-1	M4-2	M4-3	VIP	Fold_Change	Log2FC	Type
pmp000571	C15H10O5	Apigenin	Flavonoids	Flavonoid	520-36-5	A	6697300	4473500	6575100	1059500	1589800	335220	1.18574	0.168181	-2.57191	down
pmp000344	C15H10O5	3',4',7-Trihydroxyflavone	Flavonoids	Flavonoid	2150-11-0	B	474670	312150	399050	69940	110070	22038	1.18281	0.17038	-2.55318	down
Lmyn006227	C15H10O5	Galangin (3,5,7-Trihydroxyflavone)	Flavonoids	Flavonoid	548-83-4	A	20784000	14856000	19773000	3232200	4755400	1135600	1.20709	0.16464	-2.60261	down
mws0914	C15H12O5	Pinobanksin	Flavonoids	Dihydroflavonol	548-82-3	B	3541100	3282400	3474100	1281400	1563000	803080	1.24256	0.354207	-1.49734	down
pme0376	C15H12O5	Naringenin (5,7,4'-Trihydroxyflavanone)	Flavonoids	Dihydroflavone	480-41-1	B	3736200	3356600	3471500	1236200	1520200	734230	1.23863	0.330418	-1.59764	down
pme3475	C15H12O5	Butin	Flavonoids	Dihydroflavone	492-14-8	B	2015900	2073500	2076700	954810	1103800	609680	1.22371	0.432735	-1.20844	down
Hmhp006115	C16H12O5	Oroxylin A (5,7-dihydroxy-6-methoxyflavone)	Flavonoids	Flavonoid	480-11-5	A	3523100	2641700	3671200	1082600	1300300	419310	1.16153	0.284893	-1.81151	down
Hmyp008708	C16H12O5	Izalpinin	Flavonoids	Flavonols	480-14-8	A	23523000	18161000	23854000	7977800	10032000	2900700	1.12281	0.319059	-1.6481	down
mws0051	C16H12O5	Acacetin*	Flavonoids	Flavonoid	480-44-4	A	3374500	2568700	3501500	1036000	1326800	410750	1.1549	0.293662	-1.76777	down
Hmbp002730	C15H10O6	Isoscutellarein	Flavonoids	Flavonoid	41440-05-5	A	1296300	942070	1268900	436970	619520	272870	1.18281	0.37903	-1.39962	down
pme0088	C15H10O6	Luteolin (5,7,3',4'-Tetrahydroxyflavone)	Flavonoids	Flavonoid	491-70-3	A	11273000	9241400	11592000	4688100	6282900	3454300	1.20991	0.449297	-1.15426	down
mws1068	C15H10O6	Kaempferol (3,5,7,4'-Tetrahydroxyflavone)	Flavonoids	Flavonols	520-18-3	B	89890	130910	110890	36605	38553	33775	1.29357	0.328418	-1.60639	down
mws1034	C16H14O5	Isosakuranetin (5,7-Dihydroxy-4'-methoxyflavanone)	Flavonoids	Dihydroflavone	480-43-3	B	46818	30014	39264	19059	18348	15211	1.23424	0.453228	-1.14169	down
mws0064	C15H12O6	Eriodictyol (5,7,3',4'-Tetrahydroxyflavanone)	Flavonoids	Dihydroflavone	552-58-9	A	10348000	12245000	11189000	4618500	5695100	3006700	1.22926	0.394302	-1.34263	down
Cmxp005429	C15H12O6	Okanin	Flavonoids	Chalcones	484-76-4	A	3335200	3527900	3213900	1269900	1488700	816840	1.25413	0.354812	-1.49487	down
pmp000001	C16H12O6	Hispidulin (5,7,4'-Trihydroxy-6-methoxyflavone)*	Flavonoids	Flavonoid	1447-88-7	A	2766100	2696000	2919500	916040	1122300	624860	1.27011	0.317744	-1.65406	down
Lmjp004941	C16H12O6	Rhamnocitrin (7-Methylkaempferol)*	Flavonoids	Flavonoid	569-92-6	A	2781900	2663300	2904100	879830	1200100	621600	1.26059	0.323564	-1.62788	down
Zmhn003257	C16H12O6	5,7,2'-Trhiyroxy-8-methoxyflavone	Flavonoids	Flavonoid	-	A	34122000	37173000	36750000	14014000	17052000	10541000	1.27219	0.38509	-1.37673	down
Zmhp003514	C16H12O6	Chrysoeriol*	Flavonoids	Flavonoid	491-71-4	A	31645000	29942000	32318000	11232000	13878000	7707600	1.26152	0.349477	-1.51673	down
mws0920	C15H10O7	Tricetin (5,7,3',4',5'-Pentahydroxyflavone)	Flavonoids	Flavonoid	520-31-0	B	6322.6	11892	5387.8	4231.3	3735.9	2917.3	1.06723	0.461161	-1.11666	down
Hmcn002875	C15H10O7	6-Hydroxyluteolin	Flavonoids	Flavonoid	18003-33-3	B	103680	79560	94577	42819	52650	33323	1.23571	0.463586	-1.10909	down
mws0044	C15H12O7	Dihydroquercetin(Taxifolin)	Flavonoids	Dihydroflavonol	480-18-2	B	1014100	1121100	902850	433460	543600	361300	1.26752	0.440533	-1.18268	down
mws1174	C17H14O6	3-O-Acetylpinobanksin	Flavonoids	Dihydroflavonol	52117-69-8	B	11405	12937	13417	64667	113930	102290	1.29156	7.43894	2.8951	up
Lmsp011263	C18H16O6	6-Hydroxy-5,7,4'-trimethoxyflavone	Flavonoids	Flavonoid	6938-19-8	B	12321	15980	9234.1	5107.7	6024.6	4404.3	1.229	0.413922	-1.27257	down
Lmjp005016	C17H14O7	Cirsiliol (3',4',5-Trihydroxy-6,7-Dimethoxyflavone)	Flavonoids	Flavonoid	34334-69-5	A	224790	205890	191040	108720	113540	62896	1.1909	0.458657	-1.12451	down
Lmzp004885	C17H14O7	Tricin (5,7,4'-Trihydroxy-3',5'-dimethoxyflavone)	Flavonoids	Flavonoid	520-32-1	A	77404	72217	65846	193110	161640	124570	1.25549	2.22456	1.15352	up
Lmpn007255	C16H12O8	Patuletin (Quercetagetin-6-methyl ether)	Flavonoids	Flavonols	519-96-0	B	23275	26001	22109	12995	10162	10688	1.27704	0.474119	-1.07668	down
Xmgp006913	C20H20O5	2,4,2',4'-tetrahydroxy-3'-prenylchalcone	Flavonoids	Chalcones	-	B	161510	133370	141870	66995	70541	62386	1.30534	0.457749	-1.12737	down
Lmjn005592	C18H16O7	Cirsilineol (4',5-Dihydroxy-3',6,7-trimethoxyflavone)	Flavonoids	Flavonoid	41365-32-6	A	3272000	2977900	3002300	1591100	1854800	1010700	1.19265	0.48168	-1.05385	down
Lmjp005224	C18H16O8	4',5,7-Trihydroxy-3',3,6-Trimethoxyflavone (Jaceidin)	Flavonoids	Flavonoid	10173-01-0	A	7882600	9006000	7109000	4239200	4382500	3025800	1.24031	0.485361	-1.04287	down
Lmxn007456	C18H16O8	Acerosin	Flavonoids	Flavonoid	15835-74-2	A	1358800	1369700	1251300	649940	697500	426660	1.23847	0.445776	-1.16561	down
Lmmn004625	C21H22O11	Dihydrokaempferol-7-O-glucoside	Flavonoids	Flavonols	-	A	192450	302570	194020	72378	82318	85887	1.2703	0.349157	-1.51805	down
HJN086	C21H22O11	Eriodictyol-3'-O-glucoside	Flavonoids	Dihydroflavone	-	A	182800	245440	178400	77763	76228	88543	1.28499	0.399799	-1.32265	down
pmp000581	C23H22O11	Apigenin-7-O-(6''-acetyl)glucoside	Flavonoids	Flavonoid	72741-92-5	A	770170	1256000	657890	3860100	5729500	5558100	1.26694	5.64358	2.49661	up
pmp000172	C23H24O11	5,2'-Dihydroxy-7,8-dimethoxyflavone glycosides	Flavonoids	Flavonoid	-	A	2759000	6214700	3063300	1652400	1799000	1616000	1.11656	0.420985	-1.24816	down
Zmhp002964	C23H22O12	5,7-Dihydroxy-6,8-dimethoxyflavone-7-O-glucoside	Flavonoids	Flavonoid	-	B	20638	48055	21486	14687	15135	11464	1.02825	0.457823	-1.12714	down
Lmmp003903	C23H22O12	Kaempferol-3-O-(2''-acetyl)glucoside	Flavonoids	Flavonols	-	A	38164	49389	39792	135030	186460	171500	1.29082	3.87129	1.95282	up
pmn001642	C23H20O13	Kaempferol-3-O-(2''-O-acetyl)glucuronide	Flavonoids	Flavonols	-	B	486490	279360	497260	1421100	1363000	1484300	1.26795	3.37928	1.75672	up
HJAP006	C23H24O13	Syringetin-7-O-glucoside	Flavonoids	Flavonoid	-	B	188260	190050	182450	66659	79856	57608	1.30414	0.364011	-1.45794	down
pmb2961	C25H25O14+	Peonidin-3-O-(6''-O-malonyl)glucoside	Flavonoids	Anthocyanins	-	B	10590	12978	18335	9	9	9	1.31923	0.000644345	-10.5999	down
pme2493	C27H30O14	Kaempferol-3,7-O-dirhamnoside (Kaempferitrin)	Flavonoids	Flavonols	482-38-2	A	38823	57554	48782	6212.7	8404.5	4332.8	1.29444	0.130547	-2.93736	down
Hmgp003641	C28H32O14	Chrysoeriol-6-C-rhamnoside-7-O-rhamnoside	Flavonoids	Flavonoid	-	B	110740	86943	115480	811270	577800	748920	1.31515	6.82708	2.77127	up
pmp001288	C28H32O14	Acacetin-7-O-rutinoside (Linarin)	Flavonoids	Flavonoid	480-36-4	A	192950	169210	203930	1628200	1157200	1477200	1.31902	7.5299	2.91263	up
Lmyp004318	C30H26O13	Kaempferol-3-O-(6''-p-Coumaroyl)galactoside	Flavonoids	Flavonoid	-	B	4514	4569.1	8563.8	25564	17042	21156	1.25747	3.61321	1.85328	up
mws1290	C30H26O13	Kaempferol-3-O-(6''-p-coumaroyl)glucoside (Tiliroside)	Flavonoids	Flavonols	20316-62-5	B	10169	6392.4	7695.6	1915.1	4072.4	1712.3	1.19825	0.317426	-1.65551	down
Hmjn004446	C30H26O13	Luteolin-7-O-(6''-caffeoyl)rhamnoside	Flavonoids	Flavonoid	-	B	9315.8	5336.3	8214.7	1821.8	4309.7	1580.1	1.14496	0.33724	-1.56815	down
pmp001106	C27H30O15	Vitexin-2''-O-glucoside	Flavonoids	Flavonoid carbonoside	61360-94-9	A	93417	149410	109640	63446	55736	54316	1.21171	0.492239	-1.02257	down
Lmtp003677	C27H30O17	Quercetin-3-O-sophoroside (Baimaside)*	Flavonoids	Flavonols	18609-17-1	B	7457.9	12046	18805	302550	64910	35870	1.1182	10.5284	3.39621	up
pmb2991	C33H40O19	Apigenin-7-O-glucoside-4'-O-rutinoside	Flavonoids	Flavonoid	-	B	7431.7	8455.5	4979.7	3086.1	4520.2	2472.9	1.1301	0.483023	-1.04984	down
Lmqp003814	C38H41O18+	Malvidin-3-O-(2'''-O-p-coumaroyl)rutinoside	Flavonoids	Anthocyanins	-	B	3093.1	10346	3376.3	9	1975.5	9	1.04987	0.118552	-3.07641	down

## Sheet: EB vs FB
Index	Formula	Compounds	Class I	Class II	CAS	Level	M3-1	M3-2	M3-3	M4-1	M4-2	M4-3	VIP	Fold_Change	Log2FC	Type
pmp000571	C15H10O5	Apigenin	Flavonoids	Flavonoid	520-36-5	A	3631400	4946700	5080600	1059500	1589800	335220	1.19134	0.218507	-2.19425	down
pmp000344	C15H10O5	3',4',7-Trihydroxyflavone	Flavonoids	Flavonoid	2150-11-0	B	224920	312340	324920	69940	110070	22038	1.17289	0.234345	-2.09329	down
Lmyn006227	C15H10O5	Galangin (3,5,7-Trihydroxyflavone)	Flavonoids	Flavonoid	548-83-4	A	12368000	15520000	15483000	3232200	4755400	1135600	1.21972	0.210353	-2.24912	down
mws0914	C15H12O5	Pinobanksin	Flavonoids	Dihydroflavonol	548-82-3	B	2463400	2968600	3069000	1281400	1563000	803080	1.23654	0.429065	-1.22073	down
pme0376	C15H12O5	Naringenin (5,7,4'-Trihydroxyflavanone)	Flavonoids	Dihydroflavone	480-41-1	B	2540100	2969200	2977300	1236200	1520200	734230	1.23394	0.411311	-1.2817	down
Hmhp006115	C16H12O5	Oroxylin A (5,7-dihydroxy-6-methoxyflavone)	Flavonoids	Flavonoid	480-11-5	A	2642500	3251800	2963000	1082600	1300300	419310	1.18508	0.316373	-1.6603	down
Hmyp008708	C16H12O5	Izalpinin	Flavonoids	Flavonols	480-14-8	A	17557000	22248000	20804000	7977800	10032000	2900700	1.14139	0.345007	-1.5353	down
mws0051	C16H12O5	Acacetin*	Flavonoids	Flavonoid	480-44-4	A	2556100	3140800	2890500	1036000	1326800	410750	1.17863	0.322979	-1.63049	down
Hmbp002730	C15H10O6	Isoscutellarein	Flavonoids	Flavonoid	41440-05-5	A	802220	1123200	1113200	436970	619520	272870	1.18016	0.437488	-1.19268	down
pme0088	C15H10O6	Luteolin (5,7,3',4'-Tetrahydroxyflavone)	Flavonoids	Flavonoid	491-70-3	A	7817300	10790000	11431000	4688100	6282900	3454300	1.20455	0.48023	-1.0582	down
mws1068	C15H10O6	Kaempferol (3,5,7,4'-Tetrahydroxyflavone)	Flavonoids	Flavonols	520-18-3	B	71817	78706	83778	36605	38553	33775	1.34981	0.464928	-1.10492	down
Cmxp005429	C15H12O6	Okanin	Flavonoids	Chalcones	484-76-4	A	2208500	2630100	2818200	1269900	1488700	816840	1.22757	0.466963	-1.09862	down
pmp000001	C16H12O6	Hispidulin (5,7,4'-Trihydroxy-6-methoxyflavone)*	Flavonoids	Flavonoid	1447-88-7	A	1869300	2722000	2548500	916040	1122300	624860	1.26607	0.373008	-1.42272	down
Lmjp004941	C16H12O6	Rhamnocitrin (7-Methylkaempferol)*	Flavonoids	Flavonoid	569-92-6	A	1854100	2645700	2466000	879830	1200100	621600	1.25409	0.387828	-1.36651	down
Zmhn003257	C16H12O6	5,7,2'-Trhiyroxy-8-methoxyflavone	Flavonoids	Flavonoid	-	A	25170000	32993000	34113000	14014000	17052000	10541000	1.26526	0.450897	-1.14913	down
Zmhp003514	C16H12O6	Chrysoeriol*	Flavonoids	Flavonoid	491-71-4	A	22455000	29821000	28839000	11232000	13878000	7707600	1.2643	0.404581	-1.3055	down
pmp000003	C16H12O7	Nepetin (5,7,3',4'-Tetrahydroxy-6-methoxyflavone)	Flavonoids	Flavonoid	520-11-6	B	49018	60060	66228	26183	34824	23792	1.28483	0.48372	-1.04776	down
Lmzp004885	C17H14O7	Tricin (5,7,4'-Trihydroxy-3',5'-dimethoxyflavone)	Flavonoids	Flavonoid	520-32-1	A	57541	61186	76273	193110	161640	124570	1.29977	2.45805	1.29752	up
pmp000581	C23H22O11	Apigenin-7-O-(6''-acetyl)glucoside	Flavonoids	Flavonoid	72741-92-5	A	2161500	778560	887070	3860100	5729500	5558100	1.22351	3.95798	1.98476	up
Lmqp003647	C21H18O13	Herbacetin-3-O-glucuronide	Flavonoids	Flavonols	-	B	109310	116310	87801	43409	47029	44816	1.33613	0.431541	-1.21243	down
Lmmp003903	C23H22O12	Kaempferol-3-O-(2''-acetyl)glucoside	Flavonoids	Flavonols	-	A	72162	39147	53266	135030	186460	171500	1.26932	2.99553	1.58281	up
Zmsp004363	C23H22O13	Quercetin-3-O-(6''-acetyl)glucoside	Flavonoids	Flavonols	-	B	7073.3	4468.2	4949.4	8187.3	10922	20204	1.07716	2.38394	1.25335	up
pmn001644	C23H20O14	Quercetin-3-O-(2''-acetyl)glucuronide	Flavonoids	Flavonols	-	B	10631	11817	11565	21759	20806	43521	1.1861	2.53097	1.33969	up
pmb2961	C25H25O14+	Peonidin-3-O-(6''-O-malonyl)glucoside	Flavonoids	Anthocyanins	-	B	9187	6691.6	11550	9	9	9	1.36118	0.000984374	-9.98851	down
pme2493	C27H30O14	Kaempferol-3,7-O-dirhamnoside (Kaempferitrin)	Flavonoids	Flavonols	482-38-2	A	15852	27321	30634	6212.7	8404.5	4332.8	1.26982	0.256751	-1.96156	down
Hmgp003641	C28H32O14	Chrysoeriol-6-C-rhamnoside-7-O-rhamnoside	Flavonoids	Flavonoid	-	B	137080	145600	128990	811270	577800	748920	1.36084	5.19346	2.37669	up
pmp001288	C28H32O14	Acacetin-7-O-rutinoside (Linarin)	Flavonoids	Flavonoid	480-36-4	A	286550	252730	261300	1628200	1157200	1477200	1.36137	5.32439	2.41262	up
Lmyp004318	C30H26O13	Kaempferol-3-O-(6''-p-Coumaroyl)galactoside	Flavonoids	Flavonoid	-	B	5611.9	7621.4	7236.1	25564	17042	21156	1.33276	3.11499	1.63923	up
mws1290	C30H26O13	Kaempferol-3-O-(6''-p-coumaroyl)glucoside (Tiliroside)	Flavonoids	Flavonols	20316-62-5	B	5068	9094.4	8541.8	1915.1	4072.4	1712.3	1.205	0.339135	-1.56007	down
Hmjn004446	C30H26O13	Luteolin-7-O-(6''-caffeoyl)rhamnoside	Flavonoids	Flavonoid	-	B	5090.1	8631.4	10819	1821.8	4309.7	1580.1	1.18079	0.31424	-1.67006	down
Lmpp003977	C31H29O13+	Peonidin-3-O-(6''-O-p-Coumaroyl)glucoside	Flavonoids	Anthocyanins	-	B	9	9	9	10661	9222.3	51476	1.34705	2642.94	11.3679	up
Lmtp003677	C27H30O17	Quercetin-3-O-sophoroside (Baimaside)*	Flavonoids	Flavonols	18609-17-1	B	12066	28935	10103	302550	64910	35870	1.10008	7.89234	2.98045	up
